# Supplementary material for: Crystal structure of the new hybrid material bis­(1,4-diazo­niabi­cyclo­[2.2.2]octa­ne) di-μ-chlorido-bis­[tetra­chlorido­bis­muthate(III)] dihydrate
Source: Acta Crystallogr E Crystallogr Commun. 2015 Oct 28;71(Pt 11):1384–7. doi: 10.1107/S2056989015019933 (PMC4645089; doi:10.1107/S2056989015019933)
Supplement: Supplementary file 1 [file e-71-01384-sup1.cif]

##############################################################################
#                                                                            #
# This CIF contains the data in a paper accepted for publication in          #
# Acta Crystallographica Section E. It conforms to the requirements of       #
# Notes for Authors for Acta Crystallographica Section E, and has been       #
# peer reviewed under the auspices of the IUCr Commission on Journals.       #
#                                                                            #
# Full details of the Crystallographic Information File format               #
# are given in the paper "The Crystallographic Information File (CIF):       #
# a New Standard Archive File for Crystallography" by S. R. Hall, F. H.      #
# Allen and I. D. Brown [Acta Cryst. (1991), A47, 655-685].                  #
#                                                                            #
# The current version of the core CIF dictionary is obtainable from          #
# ftp://ftp.iucr.org/pub/cif_core.dic.                                       #
#                                                                            #
# Software is freely available for graphical display of the structure(s)     #
# in this CIF. For information consult the CIF software page                 #
# http://www.iucr.org/resources/cif/software.                                #
#                                                                            #
# This file may be used for bona fide research purposes within the           #
# scientific community so long as proper attribution is given to the journal # 
# article from which it was obtained.                                        #
#                                                                            #
##############################################################################
data_I
_audit_creation_method     'SHELXL-2014/7'
_journal_date_recd_electronic     2015-10-14
_journal_date_accepted     2015-10-21
_journal_name_full     'Acta Crystallographica, Section E'
_journal_year     2015
_journal_volume     71
_journal_issue     11
_journal_page_first     1384
_journal_page_last     1387
_journal_paper_category     GM
_journal_paper_doi     10.1107/S2056989015019933
_journal_coeditor_code     VN2102
_publ_contact_author_name     'Professor Habib Boughzala'
_publ_contact_author_address
;
Laboratoire de Materiaux et Cristallochimie
Institut preparatoire aux etudes ingenieur Nabeul
8000 Mrezga, Nabeul, Tunisia
;
_publ_contact_author_email     habib.boughzala@ipein.rnu.tn
_publ_contact_author_fax     '216 72 220181'
_publ_contact_author_phone     '216 72 220091'
_publ_section_title
;
Crystal structure of the new hybrid material
bis(1,4-diazoniabicyclo[2.2.2]octane)
di-\m-chlorido-bis[tetrachloridobismuthate(III)] dihydrate
;
_publ_section_title_footnote     .
loop_
    _publ_author_name
    _publ_author_address
    'Chouri, Marwen'
;
Laboratoire de Mat\'eriaux et Cristallochimie
Facult\'e des Sciences de Tunis
Universit\'e de Tunis El Manar
2092 Manar II Tunis, Tunisia
;
    'Boughzala, Habib'
;
Laboratoire de Mat\'eriaux et Cristallochimie
Facult\'e des Sciences de Tunis
Universit\'e de Tunis El Manar
2092 Manar II Tunis, Tunisia
;
_publ_section_synopsis
;
The title salt, (C~6~H~14~N~2~)~2~[Bi~2~Cl~10~].2H~2~O, bears a close
resemblance to its homologous antimonate structure. The crystal structure is
formed by an alternating packing of organic and inorganic layers along [001]
and contains isolated (Bi~2~Cl~10~)^4-^ bioctahedra.
;
_chemical_name_systematic
;
Bis(1,4-diazoniabicyclo[2.2.2]octane)
di-\m-chlorido-bis[tetrachloridobismuthate(III)] dihydrate
;
_chemical_name_common     ?
_chemical_formula_moiety     '2(C6 H14 N2 2+), Bi2 Cl10 4-, 2(H2 O)'
_chemical_formula_sum     'C12 H32 Bi2 Cl10 N4 O2'
_chemical_formula_iupac     '(C6 H14 N2)2 [Bi2 Cl10], 2H2 O'
_chemical_formula_weight     1036.88
_chemical_melting_point     ?
_shelx_space_group_comment
;
The symmetry employed for this shelxl refinement is uniquely defined
by the following loop, which should always be used as a source of
symmetry information in preference to the above space-group names.
They are only intended as comments.
;
_space_group_crystal_system     monoclinic
_space_group_name_H-M_alt     'P 21/c'
_space_group_name_Hall     '-P 2ybc'
loop_
    _space_group_symop_operation_xyz
    'x, y, z'
    '-x, y+1/2, -z+1/2'
    '-x, -y, -z'
    'x, -y-1/2, z-1/2'
_cell_length_a     7.875(3)
_cell_length_b     18.379(5)
_cell_length_c     10.444(4)
_cell_angle_alpha     90
_cell_angle_beta     105.95(3)
_cell_angle_gamma     90
_cell_volume     1453.4(9)
_cell_formula_units_Z     2
_cell_measurement_reflns_used     3158
_cell_measurement_theta_min     2.2
_cell_measurement_theta_max     2.7
_cell_measurement_temperature     293(2)
_exptl_crystal_description     prism
_exptl_crystal_colour     colourless
_exptl_crystal_size_max     0.5
_exptl_crystal_size_mid     0.3
_exptl_crystal_size_min     0.2
_exptl_crystal_density_diffrn     2.369
_exptl_crystal_density_meas     ?
_exptl_crystal_density_method     'not measured'
_exptl_crystal_F_000     968
_exptl_absorpt_coefficient_mu     13.029
_exptl_absorpt_correction_type     psi-scan
_exptl_absorpt_process_details
;
North <i>et al.</i> (1968).
Number of psi-scan sets used was   5
Theta correction was applied.
Averaged transmission function was used.
No Fourier smoothing was applied.
;
_shelx_estimated_absorpt_T_min     ?
_shelx_estimated_absorpt_T_max     ?
_exptl_absorpt_correction_T_min     0.013
_exptl_absorpt_correction_T_max     0.074
_diffrn_ambient_temperature     293(2)
_diffrn_radiation_type     MoK\a
_diffrn_radiation_wavelength     0.71073
_diffrn_radiation_source     'fine-focus sealed tube'
_diffrn_radiation_monochromator     graphite
_diffrn_measurement_device_type     'Enraf--Nonius CAD-4'
_diffrn_measurement_method     'omega/2theta scans'
_diffrn_detector_area_resol_mean     ?
_diffrn_reflns_number     3159
_diffrn_reflns_av_R_equivalents     0.0348
_diffrn_reflns_av_sigmaI/netI     0.0364
_diffrn_reflns_theta_min     2.216
_diffrn_reflns_theta_max     26.967
_diffrn_reflns_theta_full     25.242
_diffrn_measured_fraction_theta_max     1.000
_diffrn_measured_fraction_theta_full     1.000
_diffrn_reflns_limit_h_min     -10
_diffrn_reflns_limit_h_max     1
_diffrn_reflns_limit_k_min     -1
_diffrn_reflns_limit_k_max     23
_diffrn_reflns_limit_l_min     -12
_diffrn_reflns_limit_l_max     13
_diffrn_standards_number     2
_diffrn_standards_interval_count     ?
_diffrn_standards_interval_time     120
_diffrn_standards_decay_%     10
_reflns_number_total     3159
_reflns_number_gt     2681
_reflns_threshold_expression     'I > 2\s(I)'
_refine_ls_structure_factor_coef     Fsqd
_refine_ls_matrix_type     full
_refine_ls_R_factor_all     0.0467
_refine_ls_R_factor_gt     0.0364
_refine_ls_wR_factor_gt     0.0966
_refine_ls_wR_factor_ref     0.1022
_refine_ls_goodness_of_fit_ref     1.058
_refine_ls_restrained_S_all     1.057
_refine_ls_number_reflns     3159
_refine_ls_number_parameters     142
_refine_ls_number_restraints     2
_refine_ls_hydrogen_treatment     mixed
_refine_ls_weighting_scheme     calc
_refine_ls_weighting_details
              'w=1/[\s^2^(Fo^2^)+(0.0625P)^2^+4.4831P] where P=(Fo^2^+2Fc^2^)/3'
_atom_sites_solution_hydrogens     mixed
_atom_sites_solution_primary     ?
_atom_sites_solution_secondary     ?
_refine_ls_shift/su_max     0.000
_refine_ls_shift/su_mean     0.000
_refine_diff_density_max     3.480
_refine_diff_density_min     -2.569
_refine_ls_extinction_method     none
_refine_ls_extinction_coef     .
loop_
    _atom_type_symbol
    _atom_type_description
    _atom_type_scat_dispersion_real
    _atom_type_scat_dispersion_imag
    _atom_type_scat_source
    'C' 'C' 0.0033 0.0016
                         'International Tables Vol C Tables 4.2.6.8 and 6.1.1.4'
    'H' 'H' 0.0000 0.0000
                         'International Tables Vol C Tables 4.2.6.8 and 6.1.1.4'
    'Bi' 'Bi' -4.1077 10.2566
                         'International Tables Vol C Tables 4.2.6.8 and 6.1.1.4'
    'Cl' 'Cl' 0.1484 0.1585
                         'International Tables Vol C Tables 4.2.6.8 and 6.1.1.4'
    'N' 'N' 0.0061 0.0033
                         'International Tables Vol C Tables 4.2.6.8 and 6.1.1.4'
    'O' 'O' 0.0106 0.0060
                         'International Tables Vol C Tables 4.2.6.8 and 6.1.1.4'
_computing_data_collection
;
CAD-4 EXPRESS (Enraf--Nonius, 1994)
;
_computing_cell_refinement
;
CAD-4 EXPRESS (Enraf--Nonius, 1994)
;
_computing_data_reduction
;
XCAD4 (Harms & Wocadlo, 1995)
;
_computing_structure_solution
;
SHELXS97 (Sheldrick, 2008)
;
_computing_structure_refinement
;
SHELXL2014 (Sheldrick, 2015)
;
_computing_molecular_graphics
;
DIAMOND (Brandenburg, 2006)
;
_computing_publication_material
;
publCIF (Westrip, 2010)
;
loop_
    _atom_site_type_symbol
    _atom_site_label
    _atom_site_fract_x
    _atom_site_fract_y
    _atom_site_fract_z
    _atom_site_U_iso_or_equiv
    _atom_site_adp_type
    _atom_site_calc_flag
    _atom_site_occupancy
    _atom_site_disorder_assembly
    _atom_site_disorder_group
    Bi Bi 0.42097(3) 0.42073(2) 0.34670(2) 0.02518(11) Uani d 1 . .
    Cl Cl1 0.2576(2) 0.50934(10) 0.50438(18) 0.0329(4) Uani d 1 . .
    Cl Cl2 0.4635(3) 0.32483(10) 0.54389(18) 0.0361(4) Uani d 1 . .
    Cl Cl3 0.1117(3) 0.36755(11) 0.2279(2) 0.0441(5) Uani d 1 . .
    Cl Cl4 0.3821(3) 0.52442(12) 0.1571(2) 0.0438(5) Uani d 1 . .
    Cl Cl5 0.5941(4) 0.33648(14) 0.2288(3) 0.0635(7) Uani d 1 . .
    O OW 0.7852(9) 0.2151(4) 0.4798(8) 0.0609(18) Uani d 1 . .
    H HW1 0.701(11) 0.194(6) 0.501(12) 0.070 Uiso d 1 . .
    H HW2 0.732(14) 0.251(4) 0.434(10) 0.070 Uiso d 1 . .
    N N1 0.0157(8) 0.3538(3) 0.8660(6) 0.0291(12) Uani d 1 . .
    H H1 -0.0668 0.3405 0.9173 0.035 Uiso calc 1 . .
    N N2 0.2250(8) 0.3886(3) 0.7369(6) 0.0319(13) Uani d 1 . .
    H H2 0.3082 0.4026 0.6866 0.038 Uiso calc 1 . .
    C C1 0.1780(10) 0.3089(4) 0.9111(8) 0.0340(16) Uani d 1 . .
    H H1A 0.1513 0.2584 0.8867 0.041 Uiso calc 1 . .
    H H1B 0.2238 0.3117 1.0072 0.041 Uiso calc 1 . .
    C C6 0.0703(11) 0.3511(5) 0.6456(7) 0.0403(19) Uani d 1 . .
    H H6A 0.1062 0.3045 0.6179 0.048 Uiso calc 1 . .
    H H6B 0.0224 0.3805 0.5668 0.048 Uiso calc 1 . .
    C C3 0.0613(10) 0.4331(4) 0.8868(8) 0.0344(16) Uani d 1 . .
    H H3A -0.0457 0.4618 0.8708 0.041 Uiso calc 1 . .
    H H3B 0.1310 0.4413 0.9778 0.041 Uiso calc 1 . .
    C C4 0.1641(11) 0.4551(4) 0.7924(8) 0.0385(17) Uani d 1 . .
    H H4A 0.0904 0.4841 0.7209 0.046 Uiso calc 1 . .
    H H4B 0.2650 0.4843 0.8386 0.046 Uiso calc 1 . .
    C C5 -0.0695(11) 0.3398(5) 0.7206(7) 0.0386(17) Uani d 1 . .
    H H5A -0.1673 0.3731 0.6874 0.046 Uiso calc 1 . .
    H H5B -0.1147 0.2905 0.7078 0.046 Uiso calc 1 . .
    C C2 0.3144(11) 0.3374(4) 0.8454(8) 0.0385(17) Uani d 1 . .
    H H2A 0.4078 0.3625 0.9105 0.046 Uiso calc 1 . .
    H H2B 0.3663 0.2973 0.8090 0.046 Uiso calc 1 . .
loop_
    _atom_site_aniso_label
    _atom_site_aniso_U_11
    _atom_site_aniso_U_22
    _atom_site_aniso_U_33
    _atom_site_aniso_U_12
    _atom_site_aniso_U_13
    _atom_site_aniso_U_23
    Bi 0.02361(17) 0.02675(16) 0.02414(16) -0.00230(9) 0.00482(11) -0.00228(8)
    Cl1 0.0253(8) 0.0374(9) 0.0354(9) 0.0006(7) 0.0073(7) 0.0026(7)
    Cl2 0.0343(9) 0.0360(9) 0.0374(9) 0.0016(7) 0.0087(7) 0.0066(7)
    Cl3 0.0352(10) 0.0522(11) 0.0396(10) -0.0140(9) 0.0011(8) 0.0003(8)
    Cl4 0.0282(9) 0.0570(12) 0.0434(10) -0.0072(8) 0.0052(8) 0.0165(9)
    Cl5 0.0703(16) 0.0640(15) 0.0643(15) 0.0110(12) 0.0319(13) -0.0197(12)
    OW 0.045(4) 0.073(5) 0.067(5) 0.017(3) 0.019(3) -0.016(4)
    N1 0.024(3) 0.037(3) 0.030(3) -0.001(2) 0.013(2) -0.002(2)
    N2 0.027(3) 0.035(3) 0.037(3) 0.003(2) 0.016(3) 0.005(3)
    C1 0.032(4) 0.034(4) 0.036(4) 0.010(3) 0.009(3) 0.011(3)
    C6 0.044(5) 0.054(5) 0.021(3) 0.002(4) 0.005(3) -0.003(3)
    C3 0.032(4) 0.030(3) 0.043(4) 0.002(3) 0.012(3) -0.007(3)
    C4 0.038(4) 0.030(4) 0.050(5) -0.003(3) 0.017(4) 0.001(3)
    C5 0.033(4) 0.050(4) 0.028(4) -0.005(3) -0.001(3) -0.005(3)
    C2 0.034(4) 0.041(4) 0.040(4) 0.012(3) 0.010(3) 0.014(3)
_geom_special_details
;
All e.s.d.'s (except the e.s.d. in the dihedral angle between two l.s. planes)
are estimated using the full covariance matrix. The cell e.s.d.'s are taken
into account individually in the estimation of e.s.d.'s in distances, angles
and torsion angles; correlations between e.s.d.'s in cell parameters are only
used when they are defined by crystal symmetry. An approximate (isotropic)
treatment of cell e.s.d.'s is used for estimating e.s.d.'s involving l.s.
planes.
;
loop_
    _geom_bond_atom_site_label_1
    _geom_bond_atom_site_label_2
    _geom_bond_site_symmetry_2
    _geom_bond_distance
    _geom_bond_publ_flag
    Bi Cl5 . 2.588(2) y
    Bi Cl3 . 2.601(2) y
    Bi Cl2 . 2.6611(19) y
    Bi Cl4 . 2.704(2) y
    Bi Cl1 . 2.8610(19) y
    Bi Cl1 3_666 2.884(2) y
    Cl1 Bi 3_666 2.884(2) ?
    OW HW1 . 0.850(10) ?
    OW HW2 . 0.850(10) ?
    N1 C1 . 1.485(9) y
    N1 C3 . 1.503(9) y
    N1 C5 . 1.504(9) y
    N1 H1 . 0.9800 ?
    N2 C4 . 1.489(10) y
    N2 C2 . 1.492(9) y
    N2 C6 . 1.494(10) y
    N2 H2 . 0.9800 ?
    C1 C2 . 1.517(11) y
    C1 H1A . 0.9700 ?
    C1 H1B . 0.9700 ?
    C6 C5 . 1.531(11) y
    C6 H6A . 0.9700 ?
    C6 H6B . 0.9700 ?
    C3 C4 . 1.493(11) y
    C3 H3A . 0.9700 ?
    C3 H3B . 0.9700 ?
    C4 H4A . 0.9700 ?
    C4 H4B . 0.9700 ?
    C5 H5A . 0.9700 ?
    C5 H5B . 0.9700 ?
    C2 H2A . 0.9700 ?
    C2 H2B . 0.9700 ?
loop_
    _geom_angle_atom_site_label_1
    _geom_angle_atom_site_label_2
    _geom_angle_atom_site_label_3
    _geom_angle_site_symmetry_1
    _geom_angle_site_symmetry_3
    _geom_angle
    _geom_angle_publ_flag
    Cl5 Bi Cl3 . . 95.45(9) y
    Cl5 Bi Cl2 . . 90.07(8) y
    Cl3 Bi Cl2 . . 91.28(7) y
    Cl5 Bi Cl4 . . 92.39(9) y
    Cl3 Bi Cl4 . . 90.73(7) y
    Cl2 Bi Cl4 . . 176.66(6) y
    Cl5 Bi Cl1 . . 173.58(7) y
    Cl3 Bi Cl1 . . 88.74(7) y
    Cl2 Bi Cl1 . . 84.97(6) y
    Cl4 Bi Cl1 . . 92.41(7) y
    Cl5 Bi Cl1 . 3_666 91.38(8) y
    Cl3 Bi Cl1 . 3_666 173.16(6) y
    Cl2 Bi Cl1 . 3_666 88.44(6) y
    Cl4 Bi Cl1 . 3_666 89.25(6) y
    Cl1 Bi Cl1 . 3_666 84.43(6) y
    Bi Cl1 Bi . 3_666 95.57(6) y
    HW1 OW HW2 . . 102(10) ?
    C1 N1 C3 . . 110.0(6) y
    C1 N1 C5 . . 109.4(6) y
    C3 N1 C5 . . 109.5(6) y
    C1 N1 H1 . . 109.3 ?
    C3 N1 H1 . . 109.3 ?
    C5 N1 H1 . . 109.3 ?
    C4 N2 C2 . . 110.9(6) y
    C4 N2 C6 . . 109.5(6) y
    C2 N2 C6 . . 109.1(6) y
    C4 N2 H2 . . 109.1 ?
    C2 N2 H2 . . 109.1 ?
    C6 N2 H2 . . 109.1 ?
    N1 C1 C2 . . 108.6(5) y
    N1 C1 H1A . . 110.0 ?
    C2 C1 H1A . . 110.0 ?
    N1 C1 H1B . . 110.0 ?
    C2 C1 H1B . . 110.0 ?
    H1A C1 H1B . . 108.4 ?
    N2 C6 C5 . . 108.1(6) y
    N2 C6 H6A . . 110.1 ?
    C5 C6 H6A . . 110.1 ?
    N2 C6 H6B . . 110.1 ?
    C5 C6 H6B . . 110.1 ?
    H6A C6 H6B . . 108.4 ?
    C4 C3 N1 . . 108.6(6) y
    C4 C3 H3A . . 110.0 ?
    N1 C3 H3A . . 110.0 ?
    C4 C3 H3B . . 110.0 ?
    N1 C3 H3B . . 110.0 ?
    H3A C3 H3B . . 108.4 ?
    N2 C4 C3 . . 109.0(6) y
    N2 C4 H4A . . 109.9 ?
    C3 C4 H4A . . 109.9 ?
    N2 C4 H4B . . 109.9 ?
    C3 C4 H4B . . 109.9 ?
    H4A C4 H4B . . 108.3 ?
    N1 C5 C6 . . 108.0(6) y
    N1 C5 H5A . . 110.1 ?
    C6 C5 H5A . . 110.1 ?
    N1 C5 H5B . . 110.1 ?
    C6 C5 H5B . . 110.1 ?
    H5A C5 H5B . . 108.4 ?
    N2 C2 C1 . . 108.5(6) y
    N2 C2 H2A . . 110.0 ?
    C1 C2 H2A . . 110.0 ?
    N2 C2 H2B . . 110.0 ?
    C1 C2 H2B . . 110.0 ?
    H2A C2 H2B . . 108.4 ?
loop_
    _geom_hbond_atom_site_label_D
    _geom_hbond_atom_site_label_H
    _geom_hbond_atom_site_label_A
    _geom_hbond_site_symmetry_A
    _geom_hbond_distance_DH
    _geom_hbond_distance_HA
    _geom_hbond_distance_DA
    _geom_hbond_angle_DHA
    Ow Hw2 Cl5 1_555 0.91 2.63 3.458(8) 163
    N1 H1 Ow 4_466 0.91 1.87 2.739(10) 159
    Ow Hw1 Cl5 4_566 0.91 2.80 3.475(9) 138
    N2 H2 Cl1 1_555 0.91 2.73 3.352(6) 127
    N2 H2 Cl2 1_555 0.91 2.65 3.325(7) 132
_shelx_hkl_file
;
   1   0   071730.80 5399.81   1
   2   0   023225.60  261.15   1
   3   0   0 1817.75   99.18   1
   4   0   0 9538.09  230.79   1
   5   0   027249.90  462.35   1
   6   0   043919.20  666.84   1
   7   0   016418.40  443.27   1
   8   0   0 2839.48  223.77   1
   9   0   0  310.67  158.67   1
   1   1   010210.40   95.73   1
   2   1   0 1343.81   48.93   1
   3   1   019382.80  206.66   1
   4   1   0 7129.38  144.06   1
   5   1   0 4064.34  158.55   1
   6   1   0 3031.00  159.61   1
   7   1   0   46.74   77.23   1
   8   1   0  308.93   59.94   1
   9   1   0 1068.57   65.10   1
   0   2   031563.50  139.06   1
   1   2   020611.20  975.24   1
   2   2   0  496.71   38.82   1
   3   2   0 1702.80   86.64   1
   4   2   0 2549.51  131.03   1
   5   2   0 7377.08  232.01   1
   6   2   012349.10  339.45   1
   7   2   0 4776.06  243.99   1
   8   2   0   20.26  127.51   1
   9   2   0  142.77  156.79   1
   1   3   038255.20 1831.09   1
   2   3   017390.20  211.01   1
   3   3   056931.30  531.77   1
   4   3   031870.50  428.88   1
   5   3   014798.60  322.04   1
   6   3   0  851.49   63.78   1
   7   3   0 2094.49  140.63   1
   8   3   0 5409.42  272.40   1
   9   3   010071.70  396.20   1
   0   4   030438.40  175.52   1
   1   4   0 1500.88   96.19   1
   2   4   024300.90  243.60   1
   3   4   0  902.60   71.98   1
   4   4   0 3463.55  135.86   1
   5   4   0  706.96   58.31   1
   6   4   0 2772.71  168.17   1
   7   4   0 2616.50  193.56   1
   8   4   0 2723.25  191.63   1
   9   4   0 1693.77  139.37   1
   1   5   0  261.75   13.03   1
   2   5   017448.20  196.98   1
   3   5   016395.20  245.08   1
   4   5   012608.50  253.69   1
   5   5   0 2863.55  149.82   1
   6   5   0  172.22   74.00   1
   7   5   0  440.64   51.40   1
   8   5   0 4208.92  237.68   1
   9   5   0 4624.20  267.92   1
   0   6   0 3178.01   62.74   1
   1   6   023329.70 1111.81   1
   2   6   010016.80  148.02   1
   3   6   0  856.97   65.91   1
   4   6   0 5823.55  171.92   1
   5   6   015416.80  313.24   1
   6   6   012614.00  313.24   1
   7   6   010371.80  312.71   1
   8   6   0 6790.62  284.19   1
   9   6   0  625.98   76.33   1
   1   7   0 6821.04   74.39   1
   2   7   0 8770.54  139.70   1
   3   7   0 7958.00  164.14   1
   4   7   0 1368.15   95.06   1
   5   7   0  949.30   82.80   1
   6   7   0  535.08   45.02   1
   7   7   0 4302.20  210.13   1
   8   7   0 1019.95   73.55   1
   9   7   0  708.86   74.59   1
   0   8   017938.00  176.78   1
   1   8   034123.40 1407.50   1
   2   8   016038.70  199.15   1
   3   8   0 1187.91   73.80   1
   4   8   0 1927.80  102.42   1
   5   8   0 7950.58  222.02   1
   6   8   0 3298.09  169.41   1
   7   8   0 4806.64  215.56   1
   8   8   0 4730.51  245.43   1
   9   8   0    9.52  128.25   1
   1   9   016001.30  206.72   1
   2   9   054288.60  411.16   1
   3   9   035233.60  368.07   1
   4   9   026905.40  371.28   1
   5   9   0 9568.77  249.17   1
   6   9   0   67.33   80.39   1
   7   9   0 1284.38  110.21   1
   8   9   0 5044.50  240.36   1
   0  10   0  998.27   54.06   1
   1  10   0 5545.89  108.52   1
   2  10   0 1174.75   64.35   1
   3  10   0  546.52   41.81   1
   4  10   0  740.49   59.89   1
   5  10   0  778.66   62.15   1
   6  10   0 1854.67  133.12   1
   7  10   0  626.99   52.91   1
   8  10   0  203.70   49.17   1
   1  11   0 8090.67  205.83   1
   2  11   016494.70  226.74   1
   3  11   013299.00  225.17   1
   4  11   0 8019.95  202.79   1
   5  11   0 3541.01  163.10   1
   6  11   0  177.26   85.86   1
   7  11   0  658.07   56.39   1
   8  11   0 2211.93  147.67   1
   0  12   043444.50  361.26   1
   1  12   041418.40  920.67   1
   2  12   010651.50  189.10   1
   3  12   0   50.97   47.42   1
   4  12   0  462.35   39.98   1
   5  12   0 7337.89  229.57   1
   6  12   011795.90  311.44   1
   7  12   0 8011.77  283.38   1
   8  12   0 3155.28  190.00   1
   1  13   0  639.47  117.76   1
   2  13   0  910.95   70.71   1
   3  13   0   82.56   56.95   1
   4  13   0 2071.15  111.91   1
   5  13   0  746.91   50.09   1
   6  13   0  322.61   48.71   1
   7  13   0 1129.93   99.01   1
   8  13   0   75.65  109.75   1
   0  14   014705.70  221.47   1
   1  14   0 3284.90   77.54   1
   2  14   0 2010.58  102.92   1
   3  14   0   83.71   64.40   1
   4  14   0 1497.49  108.69   1
   5  14   0 3227.80  168.82   1
   6  14   0 6687.76  244.87   1
   7  14   0 3756.94  211.15   1
   1  15   0  696.91   65.80   1
   2  15   0 8831.25  191.86   1
   3  15   014228.00  267.13   1
   4  15   0 6142.77  197.23   1
   5  15   0 1827.50  133.38   1
   6  15   0  167.01   93.30   1
   7  15   0  147.27   52.46   1
   0  16   0  233.38   28.66   1
   1  16   0  960.51   79.00   1
   2  16   0  250.50   32.23   1
   3  16   0  294.71   37.42   1
   4  16   0  217.18   39.85   1
   5  16   0  617.48   47.96   1
   6  16   0   21.46   88.61   1
   7  16   0 -107.40  107.40   1
   1  17   0 2035.71   76.83   1
   2  17   0 3835.32  148.66   1
   3  17   015005.80  289.50   1
   4  17   0 5319.46  195.30   1
   5  17   0 1156.56   99.01   1
   6  17   0  -37.04  107.84   1
   0  18   0 8612.67  208.76   1
   1  18   0 5831.20  126.09   1
   2  18   0 3215.58  142.11   1
   3  18   0  -39.46   82.47   1
   4  18   0 2984.67  163.59   1
   5  18   0 3257.13  177.92   1
   6  18   0 2712.35  178.79   1
   1  19   0  294.59   27.09   1
   2  19   0   95.79   73.55   1
   3  19   0   21.03   78.23   1
   4  19   0   91.65   81.18   1
   5  19   0   14.28   89.39   1
   0  20   0 9895.76  240.00   1
   1  20   0 8915.56  164.79   1
   2  20   0 3551.76  162.36   1
   3  20   0   -5.63   93.66   1
   4  20   0 1488.41  112.37   1
   5  20   0 2167.32  160.77   1
   1  21   0 2292.39  102.28   1
   2  21   0 3679.84  175.60   1
   3  21   0 5580.08  212.48   1
   4  21   0 4127.81  200.75   1
   0  22   0  -65.77   81.69   1
   1  22   0   78.43   59.89   1
   2  22   0   89.47   76.58   1
   3  22   0  356.36   51.97   1
   1  23   0 1173.36   69.05   1
  -9   1   1 6242.75  227.41   1
  -8   1   1 7714.64  227.62   1
  -7   1   119641.20  392.03   1
  -6   1   1 7128.53  178.31   1
  -5   1   1  129.57   58.54   1
  -4   1   121028.40  284.23   1
  -3   1   160508.90  999.45   1
  -2   1   140605.10  267.32   1
  -1   1   153120.50 1420.40   1
   0   1   124226.30  428.11   1
   1   1   1 4143.71  147.91   1
   2   1   114848.20  514.71   1
   3   1   131355.20  885.76   1
   4   1   111818.90  200.90   1
   5   1   110315.00  299.36   1
   6   1   113187.70  254.90   1
   7   1   1  100.74   85.71   1
   8   1   1  631.43   51.84   1
   9   1   1 2324.87  126.38   1
  -9   2   1  244.05  146.57   1
  -8   2   1  287.64  145.47   1
  -7   2   1 8978.09  309.51   1
  -6   2   124081.80  458.02   1
  -5   2   125560.60  428.43   1
  -4   2   150769.80  573.63   1
  -3   2   1 9064.53  191.38   1
  -2   2   1 1184.56   63.98   1
  -1   2   127852.80  806.34   1
   0   2   124588.70  727.88   1
   1   2   180960.4013658.40   1
   2   2   165974.20  528.77   1
   3   2   128877.70  372.37   1
   4   2   1  145.76   29.27   1
   5   2   1  210.64   36.64   1
   6   2   110334.70  311.01   1
   7   2   113634.60  400.07   1
   8   2   1 4098.34  259.63   1
   9   2   1 4191.28  282.29   1
  -9   3   1  -22.15  137.25   1
  -8   3   1  171.55  114.34   1
  -7   3   1  598.38   57.76   1
  -6   3   1 3475.72  178.73   1
  -5   3   1   38.07   64.12   1
  -4   3   1 6352.77  183.17   1
  -3   3   1  607.49   45.39   1
  -2   3   1 2257.58   76.64   1
  -1   3   1  215.38   11.60   1
   0   3   1 1246.58   21.80   1
   1   3   112734.00  631.64   1
   2   3   158952.40  465.59   1
   3   3   1 4153.12  133.04   1
   4   3   1  115.90   63.67   1
   5   3   1  693.29   54.35   1
   6   3   1   72.73   93.77   1
   7   3   1  289.45  116.61   1
   8   3   1  756.67   71.83   1
   9   3   1  -81.17  157.93   1
  -9   4   1 1109.61   92.71   1
  -8   4   1   90.20  118.34   1
  -7   4   1 3433.25  198.86   1
  -6   4   1 8296.87  256.32   1
  -5   4   1 8063.14  227.67   1
  -4   4   110025.90  223.83   1
  -3   4   1 8765.78  177.14   1
  -2   4   1   71.50   31.34   1
  -1   4   1 9847.01  383.18   1
   0   4   128048.60  850.25   1
   1   4   137492.30 3479.77   1
   2   4   152583.80  401.56   1
   3   4   115300.40  248.42   1
   4   4   1 2936.28  132.21   1
   5   4   1 3970.87  171.73   1
   6   4   110572.90  304.45   1
   7   4   114877.00  394.79   1
   8   4   114215.40  419.17   1
   9   4   1 5773.28  299.76   1
  -9   5   1 4989.98  276.94   1
  -8   5   1 8321.95  301.48   1
  -7   5   1 4303.37  211.52   1
  -6   5   1  210.36   39.39   1
  -5   5   1  713.69   56.08   1
  -4   5   1 2168.32  106.85   1
  -3   5   126286.10  315.12   1
  -2   5   126140.40  244.92   1
  -1   5   133047.90 1829.92   1
   0   5   1 8948.75  220.95   1
   1   5   1  134.31   52.11   1
   2   5   1 4212.99   99.32   1
   3   5   124728.70  313.47   1
   4   5   137075.70  463.47   1
   5   5   125322.50  419.29   1
   6   5   1 8606.32  262.76   1
   7   5   1  500.97   59.22   1
   8   5   1  145.64  119.42   1
   9   5   1 2064.41  153.75   1
  -9   6   1  -97.18  137.41   1
  -8   6   1  607.87   66.14   1
  -7   6   1   14.54   99.11   1
  -6   6   1  -54.44   85.95   1
  -5   6   1  853.29   58.72   1
  -4   6   1  635.42   46.65   1
  -3   6   1 3176.31  106.02   1
  -2   6   1 1255.62   57.97   1
  -1   6   1  262.25   17.99   1
   0   6   1 2270.67   39.38   1
   1   6   1 2223.30   43.69   1
   2   6   1 2545.54   79.54   1
   3   6   1  419.40   29.96   1
   4   6   1 5316.65  166.64   1
   5   6   1  575.39   43.56   1
   6   6   1  249.60   42.45   1
   7   6   1  413.84   50.94   1
   8   6   1  414.72   59.18   1
   9   6   1  -20.43  136.58   1
  -9   7   1 6538.79  291.09   1
  -8   7   1 9868.77  318.36   1
  -7   7   1 7017.55  253.39   1
  -6   7   1 2152.96  140.81   1
  -5   7   1   44.61   68.09   1
  -4   7   1 3144.44  125.45   1
  -3   7   116262.10  235.35   1
  -2   7   1103354.0  581.48   1
  -1   7   145468.70 2627.85   1
   0   7   1 6090.56  131.96   1
   1   7   1 3499.85  115.80   1
   2   7   1 6570.50  127.82   1
   3   7   121273.80  281.08   1
   4   7   138930.80  473.75   1
   5   7   125980.70  420.68   1
   6   7   1 3217.69  171.81   1
   7   7   1 2005.67  131.65   1
   8   7   1  483.83   61.90   1
  -9   8   1 1033.96   78.55   1
  -8   8   1  -63.88  120.22   1
  -7   8   1 1320.85  105.70   1
  -6   8   1 6308.47  218.88   1
  -5   8   112978.20  279.62   1
  -4   8   1 8698.29  203.81   1
  -3   8   1 2264.45   94.89   1
  -2   8   1 1675.56   67.52   1
  -1   8   1 2127.62   49.29   1
   0   8   126147.10  157.22   1
   1   8   130354.80  755.67   1
   2   8   119768.10  227.62   1
   3   8   1  548.14   43.07   1
   4   8   1  263.15   32.24   1
   5   8   1  560.15   51.05   1
   6   8   1 3144.59  159.98   1
   7   8   1 5091.89  224.61   1
   8   8   1 4597.71  242.94   1
  -9   9   1  184.24  143.36   1
  -8   9   1  720.88   60.29   1
  -7   9   1  201.40   43.90   1
  -6   9   1  -11.95   88.72   1
  -5   9   1    5.02   72.26   1
  -4   9   1  -36.00   56.77   1
  -3   9   1  468.08   34.54   1
  -2   9   1 4720.37  111.63   1
  -1   9   1 2461.07  124.44   1
   0   9   1  455.56   25.89   1
   1   9   1 4231.11   69.00   1
   2   9   1 1915.57   78.05   1
   3   9   1 1499.41   81.91   1
   4   9   1 1396.64   99.85   1
   5   9   1  985.39   73.65   1
   6   9   1   63.43   68.89   1
   7   9   1  -37.12   93.03   1
   8   9   1   25.01  118.30   1
  -8  10   1   71.32  112.44   1
  -7  10   1 3607.50  199.77   1
  -6  10   118829.00  373.67   1
  -5  10   139128.30  519.72   1
  -4  10   122350.30  335.06   1
  -3  10   111187.30  201.27   1
  -2  10   1  712.25   53.41   1
  -1  10   119299.50  806.12   1
   0  10   130894.60  466.48   1
   1  10   158417.70  983.79   1
   2  10   126309.60  286.02   1
   3  10   1 7485.46  169.94   1
   4  10   1 1125.01   86.27   1
   5  10   1 2681.30  147.88   1
   6  10   1 2407.01  150.10   1
   7  10   1 7074.25  265.69   1
   8  10   1 3858.02  219.65   1
  -8  11   1 2810.62  190.10   1
  -7  11   1 2286.21  151.05   1
  -6  11   1 2877.09  157.95   1
  -5  11   1  184.98   88.89   1
  -4  11   1 6607.84  186.16   1
  -3  11   1 9206.70  187.88   1
  -2  11   117718.40  230.50   1
  -1  11   114108.00  714.90   1
   0  11   118958.40  156.94   1
   1  11   1 3383.42  179.03   1
   2  11   1 2082.90   87.07   1
   3  11   1 3249.00  117.11   1
   4  11   1 4579.50  167.55   1
   5  11   1 5466.34  200.87   1
   6  11   1 2359.83  148.85   1
   7  11   1 1226.60  112.69   1
   8  11   1  807.97   64.72   1
  -8  12   1  415.20   58.06   1
  -7  12   1 -103.67  103.67   1
  -6  12   1  911.86   60.92   1
  -5  12   1 2371.53  140.00   1
  -4  12   1 3241.20  136.44   1
  -3  12   1  566.95   41.48   1
  -2  12   1   52.70   40.32   1
  -1  12   1 1735.28   64.82   1
   0  12   1 5466.33   91.73   1
   1  12   1 7942.97  107.63   1
   2  12   1  318.72   25.48   1
   3  12   1   45.78   50.45   1
   4  12   1  474.73   38.69   1
   5  12   1  355.24   44.13   1
   6  12   1  905.48   64.71   1
   7  12   1 1188.37  101.11   1
   8  12   1  119.39  120.52   1
  -8  13   1 3722.24  216.66   1
  -7  13   1 3902.98  208.80   1
  -6  13   1 2279.01  147.50   1
  -5  13   1  123.25   62.83   1
  -4  13   1 7556.30  200.89   1
  -3  13   111297.00  218.12   1
  -2  13   111932.50  204.65   1
  -1  13   121124.10  746.13   1
   0  13   111589.40  133.82   1
   1  13   1  424.82   23.22   1
   2  13   1 3654.39  122.05   1
   3  13   1 7580.48  185.45   1
   4  13   116766.70  310.05   1
   5  13   1 9669.61  269.67   1
   6  13   1 5868.88  230.45   1
   7  13   1  667.97   59.78   1
  -7  14   1 2069.87  160.94   1
  -6  14   1 1868.76  141.99   1
  -5  14   1 5442.71  198.96   1
  -4  14   1 4713.73  169.78   1
  -3  14   1 3928.20  134.81   1
  -2  14   1  104.07   54.81   1
  -1  14   1 4165.02  107.22   1
   0  14   1 4665.28   92.92   1
   1  14   111585.40  143.79   1
   2  14   1 6302.01  162.15   1
   3  14   1 8811.65  208.18   1
   4  14   1 1643.24  118.83   1
   5  14   1 1651.56  107.62   1
   6  14   1 1479.19  112.72   1
   7  14   1 1859.62  138.47   1
  -7  15   1 1073.62   97.49   1
  -6  15   1    0.00   89.93   1
  -5  15   1   63.09   72.70   1
  -4  15   1  730.55   66.24   1
  -3  15   1 1314.91   97.53   1
  -2  15   1  451.50   31.31   1
  -1  15   1 4109.27  165.03   1
   0  15   1  601.99  111.21   1
   1  15   1  101.95   41.51   1
   2  15   1 1963.26  100.23   1
   3  15   1 4175.73  155.28   1
   4  15   1 2487.19  135.31   1
   5  15   1 1356.55  107.03   1
   6  15   1 1852.84  124.28   1
   7  15   1   73.81   97.26   1
  -7  16   1 1407.73  124.92   1
  -6  16   1 3087.62  181.31   1
  -5  16   1 3417.31  178.09   1
  -4  16   1 6795.83  208.19   1
  -3  16   1 2132.95  119.25   1
  -2  16   1  220.86   30.83   1
  -1  16   1 3905.43  165.35   1
   0  16   113457.80  165.18   1
   1  16   111647.80  236.31   1
   2  16   110302.70  224.83   1
   3  16   1 9088.96  227.48   1
   4  16   1  165.09   86.70   1
   5  16   1 1188.74   87.37   1
   6  16   1 3539.52  201.82   1
  -6  17   1  249.45   49.80   1
  -5  17   1  -24.93   95.46   1
  -4  17   1  901.75   73.99   1
  -3  17   1 3293.12  143.82   1
  -2  17   1 5305.90  169.52   1
  -1  17   1 3231.98  201.70   1
   0  17   1   63.99   53.88   1
   1  17   1  561.29   32.06   1
   2  17   1 1209.29   82.13   1
   3  17   1 2899.95  147.05   1
   4  17   1 6039.98  213.64   1
   5  17   1 2228.63  148.56   1
   6  17   1  862.15   72.68   1
  -6  18   1 1009.84   83.90   1
  -5  18   1  260.20  117.83   1
  -4  18   1 2574.76  149.25   1
  -3  18   1 1851.81  120.98   1
  -2  18   1    4.42   75.95   1
  -1  18   1  273.87   28.76   1
   0  18   1 2396.87   86.18   1
   1  18   1  462.40   26.45   1
   2  18   1 2700.52  129.41   1
   3  18   1 2108.97  124.66   1
   4  18   1  189.50   82.50   1
   5  18   1  -41.73  103.72   1
  -5  19   1  -99.77   99.77   1
  -4  19   1 2104.91  149.91   1
  -3  19   1 9760.74  259.01   1
  -2  19   113193.80  280.64   1
  -1  19   114563.30  540.75   1
   0  19   1 3096.77  103.68   1
   1  19   1   62.45   49.40   1
   2  19   1 1088.25   75.39   1
   3  19   1 6306.65  212.47   1
   4  19   1 6403.31  225.85   1
   5  19   1 3631.14  201.53   1
  -5  20   1 1150.38   90.30   1
  -4  20   1  577.74   51.77   1
  -3  20   1   56.87   96.26   1
  -2  20   1   35.91   88.88   1
  -1  20   1  -21.47   59.12   1
   0  20   1 2009.30   91.20   1
   1  20   1 2349.43   94.66   1
   2  20   1 2194.00  131.95   1
   3  20   1  731.97   56.97   1
   4  20   1  -85.93   97.09   1
  -4  21   1  331.33   50.59   1
  -3  21   1 1746.44  134.70   1
  -2  21   1 2338.43  148.47   1
  -1  21   1 1705.81  204.25   1
   0  21   1  405.40   38.01   1
   1  21   1   84.67   59.53   1
   2  21   1  191.30   81.11   1
   3  21   1  718.27   68.17   1
   4  21   1 1144.98   76.33   1
  -3  22   1  899.69   74.14   1
  -2  22   1    5.97   89.73   1
  -1  22   1  293.27   40.49   1
   0  22   1 5678.74  145.50   1
   1  22   1 7775.50  167.08   1
   2  22   1 5830.18  222.53   1
   3  22   1 1825.24  120.31   1
  -1  23   1 1523.20  117.40   1
   0  23   1 1262.30   68.17   1
   1  23   1  183.22   72.40   1
  -9   0   2 8451.34  361.13   1
  -8   0   2 5208.06  278.89   1
  -7   0   2  751.52   82.08   1
  -6   0   2 7984.20  270.77   1
  -5   0   229754.20  466.01   1
  -4   0   2113612.0  939.19   1
  -3   0   247457.80  478.28   1
  -2   0   2 5308.78  126.39   1
  -1   0   2 7596.54  128.09   1
   0   0   226696.80 1124.81   1
   1   0   223028.30 1148.27   1
   2   0   272332.00  594.31   1
   3   0   229442.00  394.99   1
   4   0   2 1187.90   79.76   1
   5   0   2 1663.70  114.42   1
   6   0   2 1288.21  100.43   1
   7   0   2 3135.66  232.62   1
   8   0   211184.00  429.68   1
   9   0   210521.30  429.94   1
  -9   1   2  765.39   72.52   1
  -8   1   2 1780.64   99.06   1
  -7   1   2 8157.13  274.31   1
  -6   1   2 2703.24  116.56   1
  -5   1   2 8001.02  295.11   1
  -4   1   2 1139.21   67.71   1
  -3   1   2 2420.17   71.32   1
  -2   1   2  841.97   46.02   1
  -1   1   218291.30  680.65   1
   0   1   218184.00  110.01   1
   1   1   2 1329.39   49.83   1
   2   1   2 4725.27  125.67   1
   3   1   2   57.35   40.85   1
   4   1   2 1309.84   66.64   1
   5   1   2 5844.82  159.92   1
   6   1   2 2907.21  136.75   1
   7   1   2  934.44   85.38   1
   8   1   2  519.50   72.68   1
   9   1   2  157.14   69.55   1
  -9   2   2 1640.91  136.43   1
  -8   2   2   88.27  116.23   1
  -7   2   2  -93.37  123.32   1
  -6   2   2 1128.89   92.15   1
  -5   2   216378.00  333.40   1
  -4   2   216188.40  300.90   1
  -3   2   2 3108.55  114.43   1
  -2   2   2  312.20   24.80   1
  -1   2   2 1142.97   85.60   1
   0   2   2 2861.17   42.85   1
   1   2   2 9868.81  573.58   1
   2   2   213788.60  222.92   1
   3   2   218405.30  303.76   1
   4   2   2 3120.76  145.31   1
   5   2   2  948.50   72.31   1
   6   2   2 1226.67  100.57   1
   7   2   2  247.53   61.23   1
   8   2   2 3092.77  245.26   1
   9   2   2 2757.35  207.89   1
  -9   3   2 1882.55  144.57   1
  -8   3   2 8340.33  329.58   1
  -7   3   220336.30  453.74   1
  -6   3   214233.20  340.08   1
  -5   3   2 9735.71  255.62   1
  -4   3   2  298.44   34.53   1
  -3   3   2 6283.85  161.00   1
  -2   3   238815.00  354.66   1
  -1   3   2109223.010212.00   1
   0   3   279904.80 4207.13   1
   1   3   226194.40 1785.95   1
   2   3   212827.60  201.78   1
   3   3   2 7666.07  191.46   1
   4   3   220279.20  357.24   1
   5   3   231728.10  506.08   1
   6   3   226034.30  508.23   1
   7   3   2 7122.36  297.82   1
   8   3   2 1935.73  158.42   1
   9   3   2  228.81  141.89   1
  -9   4   2  333.26  157.93   1
  -8   4   2 2842.34  204.44   1
  -7   4   2  132.57   93.37   1
  -6   4   2 2480.41  158.78   1
  -5   4   2 1544.63   98.26   1
  -4   4   2 5256.32  160.45   1
  -3   4   2 7069.10  164.35   1
  -2   4   238947.10  330.51   1
  -1   4   2 8466.73  416.41   1
   0   4   231132.70  142.92   1
   1   4   2 3198.15  183.74   1
   2   4   2 8797.29  155.94   1
   3   4   211387.90  225.47   1
   4   4   2 4799.20  172.14   1
   5   4   2  970.90   71.06   1
   6   4   2 4760.71  224.07   1
   7   4   2 1848.44  144.44   1
   8   4   2 1078.84  111.69   1
  -9   5   2  290.24   64.27   1
  -8   5   2 3728.19  216.94   1
  -7   5   2 2566.99  174.36   1
  -6   5   210959.60  293.88   1
  -5   5   2  683.72   56.55   1
  -4   5   2  -48.11   48.11   1
  -3   5   2 6056.43  144.96   1
  -2   5   239757.00  326.61   1
  -1   5   241560.90 2157.73   1
   0   5   252859.90 1578.32   1
   1   5   2 8854.56  108.02   1
   2   5   2  622.76   40.69   1
   3   5   2  352.98   32.70   1
   4   5   218465.00  335.55   1
   5   5   215120.70  330.62   1
   6   5   2 9159.05  282.49   1
   7   5   2 3276.65  198.84   1
   8   5   2  294.25  137.90   1
  -9   6   2 4124.80  231.55   1
  -8   6   2 2675.93  188.44   1
  -7   6   2   21.37   88.52   1
  -6   6   2 5135.25  199.59   1
  -5   6   215820.70  310.00   1
  -4   6   214207.20  262.92   1
  -3   6   238692.10  387.52   1
  -2   6   235545.70  305.44   1
  -1   6   2  543.76   31.62   1
   0   6   2 7528.23   73.93   1
   1   6   241781.50  921.83   1
   2   6   239054.00  338.69   1
   3   6   262079.30  544.35   1
   4   6   237018.00  473.88   1
   5   6   2 5151.75  194.42   1
   6   6   2  834.01   68.06   1
   7   6   2 5822.00  253.56   1
   8   6   2 4738.83  256.12   1
  -9   7   2  913.30   81.40   1
  -8   7   2  584.89   59.15   1
  -7   7   2 1989.87  147.98   1
  -6   7   2 1782.95  132.50   1
  -5   7   2   83.71   62.59   1
  -4   7   2 3352.89  130.00   1
  -3   7   214408.20  220.96   1
  -2   7   214933.30  190.53   1
  -1   7   217400.60  974.72   1
   0   7   2 1844.88   63.87   1
   1   7   2  871.26   32.78   1
   2   7   2  590.57   42.91   1
   3   7   2 2297.50  100.23   1
   4   7   2 1272.72   82.00   1
   5   7   2 1760.84  132.82   1
   6   7   2 1798.81  122.34   1
   7   7   2 1252.83   99.13   1
   8   7   2 1649.49  140.02   1
  -9   8   2 5122.42  265.62   1
  -8   8   2 1422.51  111.67   1
  -7   8   2   62.74   79.18   1
  -6   8   2 1553.35  123.21   1
  -5   8   2 8305.14  224.98   1
  -4   8   2 7612.85  188.72   1
  -3   8   228386.70  320.23   1
  -2   8   212298.60  177.17   1
  -1   8   2 1594.40   83.20   1
   0   8   2  574.79   28.95   1
   1   8   223435.10  161.69   1
   2   8   2 6800.21  138.00   1
   3   8   2 8303.30  178.04   1
   4   8   2 7035.20  202.24   1
   5   8   2  137.25   71.40   1
   6   8   2 1212.73  107.25   1
   7   8   2 4245.97  206.34   1
   8   8   2 3357.10  206.38   1
  -9   9   2 2633.16  205.73   1
  -8   9   2 9787.51  314.18   1
  -7   9   210452.30  303.18   1
  -6   9   221043.40  395.90   1
  -5   9   2 4316.24  168.96   1
  -4   9   2  116.17   58.69   1
  -3   9   2 9364.81  178.67   1
  -2   9   238806.20  343.02   1
  -1   9   221008.70 1032.19   1
   0   9   229591.40  182.14   1
   1   9   217512.50  149.07   1
   2   9   2   88.48   44.07   1
   3   9   2  459.81   42.42   1
   4   9   2 9075.08  227.88   1
   5   9   2 8771.94  253.77   1
   6   9   2 7359.51  250.00   1
   7   9   2 5449.25  240.59   1
   8   9   2 1502.93  117.11   1
  -9  10   2  189.64  122.13   1
  -8  10   2  133.31  103.10   1
  -7  10   2   97.97   89.66   1
  -6  10   2   54.27   82.75   1
  -5  10   2  761.44   57.52   1
  -4  10   2 1695.42  103.95   1
  -3  10   2 1689.74   83.81   1
  -2  10   2   15.15   38.25   1
  -1  10   2   47.62   24.07   1
   0  10   2 3160.16   61.99   1
   1  10   2 1180.26   44.14   1
   2  10   2 2535.84   96.63   1
   3  10   2 1351.81   81.46   1
   4  10   2 1194.29   93.09   1
   5  10   2   70.20   80.93   1
   6  10   2  161.92   90.53   1
   7  10   2 -109.22  112.59   1
   8  10   2  484.04   60.95   1
  -8  11   2 4670.10  225.36   1
  -7  11   2 4057.04  202.11   1
  -6  11   2 4713.34  194.65   1
  -5  11   2 4371.71  174.47   1
  -4  11   2   16.61   61.44   1
  -3  11   2 2050.44   93.51   1
  -2  11   2 9897.81  177.28   1
  -1  11   2 3552.84  134.08   1
   0  11   210755.50  245.24   1
   1  11   2 8991.37  111.38   1
   2  11   2  498.81   40.94   1
   3  11   2 1342.34   90.92   1
   4  11   2 2320.40  130.63   1
   5  11   2 1575.56  125.04   1
   6  11   2 3689.84  183.73   1
   7  11   2 3738.28  209.91   1
  -8  12   2  264.99  110.49   1
  -7  12   2   93.99   95.64   1
  -6  12   2 1397.21  101.85   1
  -5  12   212838.30  288.64   1
  -4  12   217954.00  305.31   1
  -3  12   226749.90  338.10   1
  -2  12   2 8389.87  172.88   1
  -1  12   2  616.66   61.55   1
   0  12   2  522.80   30.82   1
   1  12   219999.60  190.26   1
   2  12   227116.40  319.63   1
   3  12   213875.00  248.89   1
   4  12   2 3970.39  161.95   1
   5  12   2  -11.95   83.45   1
   6  12   2  237.27  103.52   1
   7  12   2 2867.19  194.92   1
  -8  13   2  -16.28  127.32   1
  -7  13   2  394.25   48.70   1
  -6  13   2  772.65   64.62   1
  -5  13   2   79.91   78.87   1
  -4  13   2 2028.35  117.86   1
  -3  13   2 2739.16  117.61   1
  -2  13   2  111.40   47.26   1
  -1  13   2  405.76   22.23   1
   0  13   2 1127.70   51.14   1
   1  13   2 1649.65   61.28   1
   2  13   2  -42.59   56.61   1
   3  13   2 1152.63   76.24   1
   4  13   2  181.46   35.51   1
   5  13   2  608.94   53.80   1
   6  13   2  192.88   88.34   1
   7  13   2  162.73   96.26   1
  -8  14   2  315.69  132.50   1
  -7  14   2   22.68   97.19   1
  -6  14   2  350.68   42.28   1
  -5  14   2 3326.13  162.89   1
  -4  14   211806.30  261.21   1
  -3  14   2 9088.96  206.79   1
  -2  14   2 2500.46  111.93   1
  -1  14   2  255.33   42.15   1
   0  14   2 1165.40   60.06   1
   1  14   2 9391.54  175.33   1
   2  14   225902.80  337.96   1
   3  14   214590.70  272.17   1
   4  14   2 2476.87  135.50   1
   5  14   2 1442.34   97.50   1
   6  14   2   96.00   46.92   1
   7  14   2 1418.33  103.38   1
  -7  15   2 4652.69  233.10   1
  -6  15   2 3144.99  173.82   1
  -5  15   2 1214.50   93.05   1
  -4  15   2   -4.85   75.46   1
  -3  15   2  969.84   70.52   1
  -2  15   213397.70  248.80   1
  -1  15   224991.90 1361.17   1
   0  15   220333.40  500.59   1
   1  15   2 8416.93  214.30   1
   2  15   2 1145.92   74.10   1
   3  15   2  597.66   54.57   1
   4  15   2 5175.09  190.18   1
   5  15   2 9406.87  280.73   1
   6  15   2 6867.77  266.45   1
  -7  16   2    7.96  109.15   1
  -6  16   2  523.64   52.03   1
  -5  16   2  594.11   62.35   1
  -4  16   2   91.13   70.10   1
  -3  16   2  278.28   35.69   1
  -2  16   2  128.04   70.91   1
  -1  16   2  457.53   26.99   1
   0  16   2  664.18   53.61   1
   1  16   2  581.49   30.20   1
   2  16   2   56.62   67.44   1
   3  16   2   50.88   64.90   1
   4  16   2  292.33   43.23   1
   5  16   2  -95.28   95.28   1
   6  16   2   53.67  104.83   1
  -6  17   2 2795.40  173.73   1
  -5  17   2 1431.97  106.18   1
  -4  17   2  192.53   81.76   1
  -3  17   2 2190.63  125.73   1
  -2  17   2 7385.78  197.68   1
  -1  17   215540.30 1068.02   1
   0  17   210794.90  157.97   1
   1  17   2 2634.12   89.61   1
   2  17   2  525.20   41.63   1
   3  17   2 1330.47   91.75   1
   4  17   2 2169.64  153.41   1
   5  17   2 6145.25  251.14   1
   6  17   2 4343.23  220.32   1
  -6  18   2 1433.88  116.31   1
  -5  18   2 3779.49  184.75   1
  -4  18   2 7976.89  235.74   1
  -3  18   2 4826.46  180.67   1
  -2  18   2 2418.07  129.20   1
  -1  18   2   74.06   52.00   1
   0  18   2 2003.87   86.52   1
   1  18   2 4713.35  237.18   1
   2  18   2 7492.71  210.66   1
   3  18   2 6729.32  219.96   1
   4  18   2 3748.39  193.96   1
   5  18   2 1444.00  105.22   1
  -5  19   2   27.17   99.09   1
  -4  19   2  458.75   49.65   1
  -3  19   2 1249.32   96.04   1
  -2  19   2  218.55   35.15   1
  -1  19   2   64.79   64.64   1
   0  19   2   92.28   51.32   1
   1  19   2  218.85   26.68   1
   2  19   2  170.58   79.27   1
   3  19   2   66.83   88.39   1
   4  19   2   25.87   84.89   1
   5  19   2   83.16  101.16   1
  -5  20   2 2963.50  178.46   1
  -4  20   2 4930.05  205.52   1
  -3  20   2 4725.49  193.33   1
  -2  20   2 2525.98  136.56   1
  -1  20   2  155.94   66.83   1
   0  20   2  740.27   98.80   1
   1  20   2 2081.99  176.67   1
   2  20   2 3297.79  165.42   1
   3  20   2 2625.01  155.39   1
   4  20   2 1023.20   78.49   1
  -4  21   2  121.46  114.45   1
  -3  21   2 1703.22  112.06   1
  -2  21   2 1779.05  127.52   1
  -1  21   2 4233.76  155.02   1
   0  21   2 4060.66  125.36   1
   1  21   2 3179.04  162.90   1
   2  21   2  475.25   53.06   1
   3  21   2  978.97   75.59   1
  -3  22   2  202.01   90.53   1
  -2  22   2  -41.71   84.89   1
  -1  22   2  168.42   55.89   1
   0  22   2  -45.77   72.82   1
   1  22   2  118.64   95.66   1
   2  22   2   55.73   95.27   1
  -1  23   2 3216.93  194.05   1
   0  23   2 3597.28  176.58   1
 -10   1   3 1766.35   80.87   1
  -9   1   3  -11.51  106.51   1
  -8   1   3 4700.13  182.25   1
  -7   1   3 7757.47  208.93   1
  -6   1   3 9116.96  201.49   1
  -5   1   315569.70  236.32   1
  -4   1   320795.10  245.15   1
  -3   1   3  637.86   37.20   1
  -2   1   3 1344.77   54.06   1
  -1   1   316036.60  554.14   1
   0   1   3 6967.41  102.64   1
   1   1   330457.60  921.84   1
   2   1   346031.20  354.54   1
   3   1   3 3012.29  104.89   1
   4   1   3   32.12   31.83   1
   5   1   3 7470.22  267.65   1
   6   1   312963.80  276.36   1
   7   1   310763.60  294.65   1
   8   1   312188.20  310.17   1
 -10   2   3 3809.54  264.74   1
  -9   2   3 6316.34  322.10   1
  -8   2   311308.70  378.13   1
  -7   2   3 5501.18  252.17   1
  -6   2   3  556.28   56.44   1
  -5   2   3 2023.35  127.20   1
  -4   2   328799.10  419.12   1
  -3   2   327783.70  370.39   1
  -2   2   324366.80  311.32   1
  -1   2   316675.90  588.36   1
   0   2   3 5483.73  201.99   1
   1   2   3 2104.01  208.32   1
   2   2   352640.50  518.07   1
   3   2   331639.30  431.93   1
   4   2   316738.40  346.05   1
   5   2   312366.90  336.73   1
   6   2   3  403.53   58.60   1
   7   2   3 1262.74  100.76   1
   8   2   3 2468.80  185.42   1
  -9   3   3 1190.80  109.92   1
  -8   3   3 2066.41  154.39   1
  -7   3   3 2231.75  167.72   1
  -6   3   3   20.51   79.01   1
  -5   3   3  105.63   68.31   1
  -4   3   3  -13.85   54.01   1
  -3   3   3  541.63   39.09   1
  -2   3   325459.30  296.31   1
  -1   3   3  151.17    8.73   1
   0   3   3  821.02   39.92   1
   1   3   3 4072.75   76.08   1
   2   3   3  754.96   54.35   1
   3   3   3 3698.50  146.44   1
   4   3   3  238.36   34.39   1
   5   3   3  132.71   80.51   1
   6   3   3 2104.10  137.83   1
   7   3   3  185.10  119.65   1
   8   3   3  164.74  143.71   1
  -9   4   3 6517.78  300.04   1
  -8   4   3 6387.28  270.40   1
  -7   4   3 6492.16  259.92   1
  -6   4   3   32.71   81.61   1
  -5   4   3 3688.35  157.88   1
  -4   4   322277.10  351.82   1
  -3   4   358149.50  543.37   1
  -2   4   366280.90  486.85   1
  -1   4   369674.70 3843.65   1
   0   4   322012.90  342.74   1
   1   4   3 3033.61  149.81   1
   2   4   326420.10  305.50   1
   3   4   319663.20  315.69   1
   4   4   328181.90  434.55   1
   5   4   317682.60  384.79   1
   6   4   3 1899.47  132.88   1
   7   4   3    9.17  117.68   1
   8   4   3 1415.42   98.58   1
  -9   5   3  189.01  122.20   1
  -8   5   3 1035.46   78.82   1
  -7   5   312753.70  348.69   1
  -6   5   320109.60  393.57   1
  -5   5   320242.80  357.52   1
  -4   5   3 9599.61  219.18   1
  -3   5   3  189.09   22.60   1
  -2   5   3 1773.73   70.96   1
  -1   5   344871.90 2721.41   1
   0   5   368828.60 1347.81   1
   1   5   358742.10 2211.47   1
   2   5   313030.90  199.93   1
   3   5   3  293.65   27.13   1
   4   5   3  162.64   82.44   1
   5   5   3 3864.46  184.81   1
   6   5   310820.90  313.84   1
   7   5   3 5694.05  263.51   1
   8   5   3 1586.49  120.87   1
  -9   6   3  -86.21  133.73   1
  -8   6   3  206.21  103.28   1
  -7   6   3 2615.81  169.80   1
  -6   6   3  262.18   42.51   1
  -5   6   3  347.85   35.89   1
  -4   6   3  817.83   61.77   1
  -3   6   3 2096.67   92.47   1
  -2   6   3 5555.24  118.88   1
  -1   6   3   11.08   19.06   1
   0   6   3  345.33   34.05   1
   1   6   3 2911.25  100.01   1
   2   6   3  904.48   62.83   1
   3   6   3 2049.34  103.49   1
   4   6   3 1204.94   85.09   1
   5   6   3  228.94   40.54   1
   6   6   3  -28.90   95.88   1
   7   6   3  452.39   56.48   1
   8   6   3  580.86   68.93   1
  -9   7   3 -102.81  133.79   1
  -8   7   3  772.80   84.27   1
  -7   7   3 9853.57  298.77   1
  -6   7   328632.40  470.92   1
  -5   7   321916.60  368.59   1
  -4   7   3 5210.95  159.23   1
  -3   7   3 1981.13   91.58   1
  -2   7   3 5233.23  116.63   1
  -1   7   329124.60 1601.01   1
   0   7   384086.30 3932.00   1
   1   7   352839.60  399.59   1
   2   7   3 5532.48  131.96   1
   3   7   3 2571.21  114.81   1
   4   7   3  625.01   52.18   1
   5   7   3 7754.55  245.18   1
   6   7   3 9599.09  295.88   1
   7   7   311709.90  358.05   1
   8   7   3 1198.75   86.48   1
  -9   8   3 4940.84  260.67   1
  -8   8   3 2075.26  160.06   1
  -7   8   3  526.26   49.77   1
  -6   8   3  225.41   43.75   1
  -5   8   3 1320.15  105.51   1
  -4   8   3 7216.28  188.08   1
  -3   8   318134.40  257.84   1
  -2   8   322219.00  247.66   1
  -1   8   312720.60  687.42   1
   0   8   3 9434.87   99.20   1
   1   8   3  945.33   71.95   1
   2   8   3 2402.93   90.88   1
   3   8   313127.50  241.94   1
   4   8   312261.90  270.31   1
   5   8   3 6824.47  232.68   1
   6   8   3 3569.21  190.71   1
   7   8   3  753.67   66.28   1
   8   8   3  816.27   81.69   1
  -9   9   3  388.88   66.46   1
  -8   9   3  579.70   57.68   1
  -7   9   3  118.56   79.79   1
  -6   9   3 2642.71  151.60   1
  -5   9   3  147.65   64.56   1
  -4   9   3  349.38   33.91   1
  -3   9   3 1606.20   87.60   1
  -2   9   3  563.88   44.64   1
  -1   9   3  385.99   45.74   1
   0   9   3  863.69   43.98   1
   1   9   3  400.27   21.24   1
   2   9   3  140.25   20.52   1
   3   9   3   66.03   50.02   1
   4   9   3   98.60   71.77   1
   5   9   3 1109.78   89.38   1
   6   9   3 1796.86  125.18   1
   7   9   3 1218.94   86.06   1
   8   9   3 -132.33  132.33   1
  -9  10   3 7355.24  305.36   1
  -8  10   3 4105.97  219.30   1
  -7  10   3 2714.04  166.34   1
  -6  10   3   97.13   82.33   1
  -5  10   3 2324.30  133.33   1
  -4  10   3 9305.84  217.89   1
  -3  10   321596.00  289.69   1
  -2  10   314432.60  210.79   1
  -1  10   3 3437.01   68.54   1
   0  10   3  468.79   27.52   1
   1  10   3 3540.86   73.60   1
   2  10   3 7267.70  157.96   1
   3  10   320908.30  307.88   1
   4  10   320808.50  355.50   1
   5  10   3 4080.54  188.64   1
   6  10   3 1943.82  125.13   1
   7  10   3   90.27  106.10   1
  -8  11   3  769.48   57.25   1
  -7  11   3 1201.37   94.71   1
  -6  11   3 3820.69  181.29   1
  -5  11   3 6214.86  197.71   1
  -4  11   3 5674.87  170.39   1
  -3  11   3 2483.80  108.32   1
  -2  11   3 3844.31  116.16   1
  -1  11   3 3794.89  100.81   1
   0  11   3 9495.66  114.19   1
   1  11   3 9506.01  120.34   1
   2  11   3 7230.82  165.00   1
   3  11   3 2002.10  107.74   1
   4  11   3 2769.24  143.75   1
   5  11   3 2961.79  171.48   1
   6  11   3 1935.79  152.74   1
   7  11   3 5066.44  248.22   1
  -8  12   3  618.33   58.24   1
  -7  12   3   72.43   88.09   1
  -6  12   3  189.99   79.10   1
  -5  12   3   94.48   78.20   1
  -4  12   3 1881.42  113.83   1
  -3  12   3 3619.36  130.38   1
  -2  12   3 2621.46  103.63   1
  -1  12   3  613.21   35.44   1
   0  12   3  -32.36   32.36   1
   1  12   3 1668.35   58.06   1
   2  12   3  565.62   47.82   1
   3  12   3 1669.71  100.97   1
   4  12   3 1505.26  112.41   1
   5  12   3  644.72   52.96   1
   6  12   3  110.13  100.96   1
   7  12   3  -83.78  125.33   1
  -8  13   3 1536.35  114.87   1
  -7  13   3 3263.33  190.26   1
  -6  13   3 8034.11  257.24   1
  -5  13   3 9897.57  259.04   1
  -4  13   312220.10  260.03   1
  -3  13   3  658.65   56.33   1
  -2  13   3 2670.87  112.38   1
  -1  13   313557.70  257.78   1
   0  13   319682.60  278.65   1
   1  13   321138.10  436.86   1
   2  13   316621.10  263.18   1
   3  13   3 3218.69  140.74   1
   4  13   3  876.13   59.60   1
   5  13   3 3844.80  189.49   1
   6  13   3 4827.42  225.51   1
   7  13   3 4432.41  236.18   1
  -8  14   3 1857.98  146.56   1
  -7  14   3 1648.98  133.72   1
  -6  14   3  125.72   84.42   1
  -5  14   3 2598.08  141.25   1
  -4  14   3 3828.62  156.00   1
  -3  14   3 9278.80  212.55   1
  -2  14   3 8618.67  192.69   1
  -1  14   3 4020.16  308.79   1
   0  14   3  429.91   23.53   1
   1  14   3 5781.82  107.81   1
   2  14   3 3941.33  137.57   1
   3  14   3 5125.78  171.58   1
   4  14   3 5599.21  196.22   1
   5  14   3 1428.76  108.25   1
   6  14   3  624.71   64.01   1
  -7  15   3 1113.29   66.28   1
  -6  15   3  700.07   55.19   1
  -5  15   3 2712.06  152.24   1
  -4  15   3 1721.31  118.60   1
  -3  15   3   58.24   64.65   1
  -2  15   3  285.59   34.48   1
  -1  15   3 7749.05  405.48   1
   0  15   3 3035.45   83.49   1
   1  15   3 2822.24   86.00   1
   2  15   3 2903.84  126.83   1
   3  15   3   13.76   64.30   1
   4  15   3  418.18   43.07   1
   5  15   3  573.81   52.99   1
   6  15   3  297.44   51.21   1
  -7  16   3 2012.10  161.00   1
  -6  16   3  -97.53   97.53   1
  -5  16   3 2566.59  152.39   1
  -4  16   3 8779.07  239.44   1
  -3  16   313083.10  269.01   1
  -2  16   323244.00  342.20   1
  -1  16   319345.70  810.08   1
   0  16   3  802.15   43.75   1
   1  16   3  425.88   24.94   1
   2  16   3 6099.92  184.95   1
   3  16   3 9010.07  230.81   1
   4  16   3 7242.94  231.68   1
   5  16   3 5428.00  231.79   1
   6  16   3 1004.10   78.09   1
  -6  17   3 3157.50  195.33   1
  -5  17   3 1229.98   93.35   1
  -4  17   3   70.16   91.73   1
  -3  17   3  -72.08   72.08   1
  -2  17   3  263.92   36.21   1
  -1  17   3 2921.80  272.54   1
   0  17   3 5976.52  120.09   1
   1  17   3 4485.63  109.71   1
   2  17   3 2912.75  137.28   1
   3  17   3 1619.16  104.52   1
   4  17   3  226.57   95.10   1
   5  17   3  137.78   85.50   1
  -6  18   3  187.21   95.64   1
  -5  18   3  -19.39   96.93   1
  -4  18   3 1004.35   81.31   1
  -3  18   3   90.58   78.02   1
  -2  18   3 1217.88   85.97   1
  -1  18   3 1965.84  115.80   1
   0  18   3   99.10   53.37   1
   1  18   3  722.45   42.25   1
   2  18   3 1663.97  116.32   1
   3  18   3  902.00   56.20   1
   4  18   3  871.40   61.80   1
   5  18   3  719.02   65.17   1
  -5  19   3 4831.50  218.92   1
  -4  19   3 1273.08  100.76   1
  -3  19   3  123.88   85.27   1
  -2  19   3  199.20   89.82   1
  -1  19   3 7070.54  147.24   1
   0  19   3 7571.50  572.13   1
   1  19   3 6284.97  141.41   1
   2  19   3 3773.26  171.38   1
   3  19   3  191.73   92.79   1
   4  19   3   67.61   93.23   1
  -5  20   3   14.28   96.32   1
  -4  20   3  685.03   55.15   1
  -3  20   3 1621.33  128.96   1
  -2  20   3 2629.98  147.79   1
  -1  20   3 1277.78  150.54   1
   0  20   3    1.64   60.67   1
   1  20   3  173.48   63.78   1
   2  20   3  448.48   45.84   1
   3  20   3 2272.65  150.84   1
  -4  21   3  404.54   51.82   1
  -3  21   3   12.29   92.16   1
  -2  21   3  -95.02   95.02   1
  -1  21   3  282.26   31.02   1
   0  21   3 1416.25  179.22   1
   1  21   3 1140.55   89.22   1
   2  21   3  447.83   49.49   1
   3  21   3   13.16  112.02   1
  -3  22   3 5801.74  223.65   1
  -2  22   3 4308.50  210.10   1
  -1  22   3 1401.23  166.75   1
   0  22   3  168.42   30.23   1
   1  22   3  229.41   71.74   1
 -10   0   4  639.03   87.56   1
  -9   0   4 3161.25  207.51   1
  -8   0   416594.60  462.33   1
  -7   0   4 7922.45  301.83   1
  -6   0   4  958.96   72.84   1
  -5   0   4  280.72   38.90   1
  -4   0   4 4107.08  156.57   1
  -3   0   4 7344.08  187.28   1
  -2   0   4119261.0  876.94   1
  -1   0   454857.10 2119.40   1
   0   0   410019.90  333.65   1
   1   0   4 3983.35  142.81   1
   2   0   4  110.27   29.95   1
   3   0   426471.20  428.46   1
   4   0   441537.10  615.30   1
   5   0   442695.80  690.67   1
   6   0   4 9539.44  345.86   1
   7   0   4 5703.64  312.95   1
   8   0   4  313.68  192.02   1
 -10   1   4  756.43   61.18   1
  -9   1   4 1314.02  124.45   1
  -8   1   4  633.67   47.94   1
  -7   1   4 1073.52  110.46   1
  -6   1   4  199.60   29.98   1
  -5   1   4 6632.50  160.91   1
  -4   1   4 3300.83  214.24   1
  -3   1   4 7487.48  136.51   1
  -2   1   4  676.07   70.39   1
  -1   1   4 2967.17   78.25   1
   0   1   4 2935.16   38.86   1
   1   1   430977.60  476.54   1
   2   1   419697.20  597.92   1
   3   1   4 5530.81  239.70   1
   4   1   4 2595.03  138.93   1
   5   1   4  218.20   72.27   1
   6   1   4 1575.46   98.23   1
   7   1   4 1566.05   79.93   1
   8   1   4 3082.33  232.11   1
 -10   2   4  163.35  160.49   1
  -9   2   4 2016.19  156.12   1
  -8   2   4 5763.38  274.13   1
  -7   2   4 2104.07  168.10   1
  -6   2   4 1794.89  127.24   1
  -5   2   4 3551.98  163.53   1
  -4   2   4  684.51   50.78   1
  -3   2   4 1529.36  100.32   1
  -2   2   417150.10  276.65   1
  -1   2   421946.40  930.01   1
   0   2   413724.80  245.21   1
   1   2   410065.20  383.36   1
   2   2   4 5818.74  170.55   1
   3   2   4 1364.94   99.89   1
   4   2   413437.90  328.78   1
   5   2   4 7906.56  290.44   1
   6   2   4 3734.52  222.02   1
   7   2   4  323.92   72.08   1
   8   2   4   61.35  174.53   1
  -9   3   4 3648.67  264.86   1
  -8   3   4  586.09   66.77   1
  -7   3   4 3748.09  214.17   1
  -6   3   411422.20  316.37   1
  -5   3   444045.90  582.81   1
  -4   3   427684.70  417.63   1
  -3   3   424184.10  353.96   1
  -2   3   411262.40  205.60   1
  -1   3   4 9671.07  286.05   1
   0   3   423780.20  968.73   1
   1   3   436795.70 3420.53   1
   2   3   443365.70  465.59   1
   3   3   422616.20  373.94   1
   4   3   4 3037.56  160.38   1
   5   3   4  232.42   46.05   1
   6   3   4 3236.41  206.70   1
   7   3   4 7171.74  311.95   1
   8   3   4 8747.49  370.26   1
  -9   4   4  621.77   72.65   1
  -8   4   4 3115.98  213.08   1
  -7   4   4 3068.35  203.24   1
  -6   4   4 1952.50  147.74   1
  -5   4   4   45.53   72.80   1
  -4   4   411793.40  261.39   1
  -3   4   4 4728.01  147.01   1
  -2   4   413809.00  207.42   1
  -1   4   4 4659.98  157.28   1
   0   4   4 3037.70   52.37   1
   1   4   4  397.39   23.18   1
   2   4   4 7182.44  167.65   1
   3   4   4 6511.30  189.54   1
   4   4   4  127.05   81.93   1
   5   4   4 3274.16  186.52   1
   6   4   4  969.98   91.72   1
   7   4   4 1390.68  110.04   1
   8   4   4  175.92  149.09   1
  -9   5   4 1422.75  112.44   1
  -8   5   4  147.54  103.67   1
  -7   5   4  515.45   55.65   1
  -6   5   412786.80  317.57   1
  -5   5   417234.80  335.81   1
  -4   5   425204.90  380.03   1
  -3   5   4 3885.64  128.14   1
  -2   5   4  189.04   19.23   1
  -1   5   4  254.18   33.90   1
   0   5   415128.40  282.77   1
   1   5   410746.80  125.37   1
   2   5   4 4763.46  135.55   1
   3   5   4 3368.70  139.90   1
   4   5   4   86.81   78.42   1
   5   5   4  146.13   94.01   1
   6   5   4  859.47   71.41   1
   7   5   4 3394.68  225.62   1
   8   5   4  914.20   81.51   1
  -9   6   4 4659.03  261.10   1
  -8   6   410204.90  339.99   1
  -7   6   419289.50  417.55   1
  -6   6   419835.70  393.34   1
  -5   6   4 2243.79  134.78   1
  -4   6   4 3060.80  135.53   1
  -3   6   419062.00  278.33   1
  -2   6   436962.50  338.38   1
  -1   6   453045.30 2763.68   1
   0   6   443852.30  838.08   1
   1   6   410243.30  309.17   1
   2   6   4  130.32   21.04   1
   3   6   4 5192.43  161.49   1
   4   6   411771.70  284.16   1
   5   6   4 8697.59  270.27   1
   6   6   4 9966.67  305.66   1
   7   6   4 1850.42  142.09   1
   8   6   4    0.00  136.43   1
  -9   7   4  103.43  135.97   1
  -8   7   4  178.73  108.27   1
  -7   7   4 1466.85  118.37   1
  -6   7   4 1923.30  138.20   1
  -5   7   4 1425.64  110.18   1
  -4   7   4 3995.20  148.10   1
  -3   7   4 4868.41  137.09   1
  -2   7   4 2804.71   92.01   1
  -1   7   4  167.78   18.19   1
   0   7   4  158.78   11.60   1
   1   7   4  129.41   12.48   1
   2   7   4 4578.09  128.23   1
   3   7   4 2285.19  114.60   1
   4   7   4 1620.68  102.63   1
   5   7   4   60.02   95.88   1
   6   7   4  397.34   58.34   1
   7   7   4  194.23  132.81   1
  -9   8   4 1541.28  123.10   1
  -8   8   4 1710.93  125.89   1
  -7   8   4 4503.07  208.02   1
  -6   8   4 3383.58  171.21   1
  -5   8   4  192.96   78.94   1
  -4   8   4 2992.05  127.18   1
  -3   8   415124.50  240.04   1
  -2   8   4 7999.32  154.98   1
  -1   8   411030.10  388.76   1
   0   8   415568.30  549.45   1
   1   8   4  248.69   15.06   1
   2   8   4 3888.55  122.25   1
   3   8   4 6587.82  183.90   1
   4   8   4 6801.71  220.97   1
   5   8   4 4264.28  185.61   1
   6   8   4 7614.00  271.40   1
   7   8   4  771.12   73.30   1
  -9   9   4 1367.60  116.39   1
  -8   9   4   94.76   96.66   1
  -7   9   4  931.99   72.56   1
  -6   9   4 8387.78  255.19   1
  -5   9   4 7019.15  208.42   1
  -4   9   420693.90  329.64   1
  -3   9   417054.30  259.22   1
  -2   9   4  614.15   46.53   1
  -1   9   4  536.57   30.31   1
   0   9   416172.50  629.76   1
   1   9   429528.30  336.91   1
   2   9   425105.30  310.91   1
   3   9   424266.10  349.22   1
   4   9   4 3858.93  171.04   1
   5   9   4  133.03   86.81   1
   6   9   4 3100.09  193.09   1
   7   9   4 7152.51  288.75   1
  -9  10   4  -54.18  119.10   1
  -8  10   4  604.65   58.09   1
  -7  10   4 1101.35   82.97   1
  -6  10   4   55.64   73.47   1
  -5  10   4  115.47   71.15   1
  -4  10   4 2323.15  116.77   1
  -3  10   4 2015.60   97.53   1
  -2  10   4 4083.15  119.25   1
  -1  10   4 2687.31  140.13   1
   0  10   4  287.60   19.07   1
   1  10   4 1487.16   55.10   1
   2  10   4  584.11   50.41   1
   3  10   4   89.91   61.44   1
   4  10   4 3125.12  151.60   1
   5  10   4  977.30   75.62   1
   6  10   4  401.73   52.86   1
   7  10   4 -104.32  131.25   1
  -8  11   4  -31.85  107.57   1
  -7  11   4  425.40   49.66   1
  -6  11   4  741.54   49.67   1
  -5  11   4 4200.03  169.58   1
  -4  11   4 4219.21  152.67   1
  -3  11   411666.80  223.33   1
  -2  11   4 3467.17  117.58   1
  -1  11   4   35.38   47.74   1
   0  11   4 5569.77   92.49   1
   1  11   414578.70  225.78   1
   2  11   412834.60  226.60   1
   3  11   416530.80  290.85   1
   4  11   4 1688.75  123.30   1
   5  11   4  -95.70   95.70   1
   6  11   4 1968.15  135.21   1
   7  11   4 3201.68  207.03   1
  -8  12   4 4864.03  240.35   1
  -7  12   4 5290.77  230.43   1
  -6  12   4 1861.85  114.65   1
  -5  12   4   85.93   70.44   1
  -4  12   4  885.33   64.13   1
  -3  12   417845.10  282.98   1
  -2  12   427625.70  330.93   1
  -1  12   418271.60 1109.90   1
   0  12   410540.10  131.79   1
   1  12   4  179.75   32.94   1
   2  12   4  876.77   63.36   1
   3  12   4 7113.73  197.08   1
   4  12   412674.60  297.53   1
   5  12   4 8056.72  261.03   1
   6  12   4 4871.97  239.16   1
  -8  13   4   73.75  114.43   1
  -7  13   4  112.28  102.84   1
  -6  13   4 1059.52   72.69   1
  -5  13   4  139.16   39.66   1
  -4  13   4  446.67   37.46   1
  -3  13   4   61.27   59.10   1
  -2  13   4  395.11   39.36   1
  -1  13   4   40.11   38.43   1
   0  13   4 2276.56   71.05   1
   1  13   4 3091.10  140.10   1
   2  13   4  760.32   57.39   1
   3  13   4  559.48   43.54   1
   4  13   4   67.32   75.20   1
   5  13   4  225.99   94.21   1
   6  13   4  -31.68  110.37   1
  -8  14   4 5015.81  249.91   1
  -7  14   4 4979.99  226.26   1
  -6  14   4 4006.25  193.94   1
  -5  14   4 1125.15   98.12   1
  -4  14   4  654.01   45.65   1
  -3  14   4 3174.30  135.44   1
  -2  14   422445.60  320.18   1
  -1  14   412772.50  972.59   1
   0  14   4 6704.95  293.18   1
   1  14   4 1400.29   66.70   1
   2  14   4   47.86   57.03   1
   3  14   4 1975.77  125.93   1
   4  14   4 3655.35  169.31   1
   5  14   4 4004.54  203.86   1
   6  14   4  668.95   59.43   1
  -7  15   4  514.50   56.63   1
  -6  15   4 3816.58  196.28   1
  -5  15   413726.00  314.92   1
  -4  15   410123.30  251.19   1
  -3  15   4 6254.13  185.03   1
  -2  15   4 1272.42   84.88   1
  -1  15   4   27.13   42.08   1
   0  15   4 4433.89   99.87   1
   1  15   414863.50  330.11   1
   2  15   4 8595.60  210.24   1
   3  15   4 3751.08  158.48   1
   4  15   4  941.48   81.63   1
   5  15   4   86.05   94.54   1
   6  15   4  651.15   63.96   1
  -7  16   4    0.00  115.29   1
  -6  16   4    0.00   96.24   1
  -5  16   4   72.63   99.38   1
  -4  16   4   47.00   82.40   1
  -3  16   4  -31.94   68.72   1
  -2  16   4   63.78   73.99   1
  -1  16   4  442.78   24.70   1
   0  16   4 1044.35   52.24   1
   1  16   4   30.07   45.92   1
   2  16   4  245.56   33.60   1
   3  16   4   51.75   72.52   1
   4  16   4   62.04   78.40   1
   5  16   4  110.94   91.55   1
  -6  17   4 2330.73  176.65   1
  -5  17   4 7397.95  254.13   1
  -4  17   4 5657.84  201.99   1
  -3  17   4 1580.65  113.96   1
  -2  17   4  210.16   36.97   1
  -1  17   4 1016.08   51.72   1
   0  17   4 2908.13  218.70   1
   1  17   4 8480.31  152.01   1
   2  17   4 6509.69  204.61   1
   3  17   4  930.66   72.98   1
   4  17   4  879.68   78.79   1
   5  17   4   99.43   93.98   1
  -6  18   4 2281.24  172.07   1
  -5  18   4  867.02   76.72   1
  -4  18   4  513.35   48.03   1
  -3  18   4 1874.96  132.90   1
  -2  18   4 6772.00  211.62   1
  -1  18   4 7805.93  151.15   1
   0  18   4 9217.97  162.05   1
   1  18   4 3231.99  107.64   1
   2  18   4   82.13   78.24   1
   3  18   4 1165.11   97.49   1
   4  18   4 2196.24  158.58   1
  -5  19   4 -106.70  106.70   1
  -4  19   4  147.40   83.70   1
  -3  19   4  230.43   43.75   1
  -2  19   4   63.11   93.75   1
  -1  19   4  -38.82   56.23   1
   0  19   4   -2.51  113.98   1
   1  19   4  389.64   29.49   1
   2  19   4  -76.67   85.58   1
   3  19   4  177.00   86.99   1
   4  19   4   71.23   96.59   1
  -4  20   4  611.29   52.54   1
  -3  20   4 1728.18  133.45   1
  -2  20   4 3943.75  183.74   1
  -1  20   4 5654.10  223.30   1
   0  20   4 2638.39  136.50   1
   1  20   4  807.00   39.03   1
   2  20   4  632.55   52.46   1
   3  20   4 1851.64  137.65   1
  -4  21   4 3425.47  190.76   1
  -3  21   4 1645.52  113.50   1
  -2  21   4  297.01   50.84   1
  -1  21   4 1584.28   76.27   1
   0  21   4 3143.72  117.61   1
   1  21   4 3276.71  125.04   1
   2  21   4 5295.04  211.32   1
  -2  22   4   58.32  102.19   1
  -1  22   4  -49.98   67.66   1
   0  22   4  103.35   40.46   1
  -9   1   5 5051.97  210.12   1
  -8   1   5 5710.17  200.96   1
  -7   1   5 1719.15  118.26   1
  -6   1   5 1110.44   70.14   1
  -5   1   5 8850.34  187.37   1
  -4   1   522385.80  361.10   1
  -3   1   543676.80  399.49   1
  -2   1   565210.70 2622.52   1
  -1   1   513088.10  329.79   1
   0   1   5 1684.12   37.92   1
   1   1   514215.10  309.03   1
   2   1   537443.80  363.90   1
   3   1   523663.10  309.01   1
   4   1   538919.90  605.09   1
   5   1   5 4757.79  286.98   1
   6   1   5  553.60  135.39   1
   7   1   5 2101.98  156.93   1
  -9   2   5  887.58   89.69   1
  -8   2   5 7827.79  327.10   1
  -7   2   5 8037.39  311.30   1
  -6   2   516516.70  395.43   1
  -5   2   5 6907.11  241.70   1
  -4   2   5  943.07   80.90   1
  -3   2   5 5763.60  182.42   1
  -2   2   520800.70  341.23   1
  -1   2   543912.70 1339.85   1
   0   2   521918.80  157.40   1
   1   2   530671.40  273.11   1
   2   2   5 1296.67   87.40   1
   3   2   5 1065.54   71.20   1
   4   2   5 1816.19  145.10   1
   5   2   511898.90  363.05   1
   6   2   5 6635.88  302.09   1
   7   2   5 6647.99  331.00   1
  -9   3   5  305.24  137.00   1
  -8   3   5 1131.28   89.01   1
  -7   3   5  342.08   57.29   1
  -6   3   5  466.74   52.73   1
  -5   3   5 1032.14   88.45   1
  -4   3   5 2586.00  138.64   1
  -3   3   5  844.80   70.42   1
  -2   3   5  249.85   25.47   1
  -1   3   5  720.32   34.34   1
   0   3   5 1780.82   67.17   1
   1   3   5 2070.07   85.85   1
   2   3   5 1795.48  105.27   1
   3   3   5  406.71   49.17   1
   4   3   5  171.77  109.52   1
   5   3   5   91.99  108.26   1
   6   3   5 1735.23  134.42   1
   7   3   5 1318.77  102.62   1
  -9   4   5 1067.69   82.74   1
  -8   4   5 4340.12  251.92   1
  -7   4   518388.30  436.72   1
  -6   4   518187.50  400.54   1
  -5   4   513420.10  316.78   1
  -4   4   510516.40  256.13   1
  -3   4   5  630.41   46.33   1
  -2   4   5 9875.86  186.92   1
  -1   4   517850.90  984.34   1
   0   4   531132.10  190.57   1
   1   4   519974.10  537.32   1
   2   4   5 4128.21  146.73   1
   3   4   5  908.03   81.10   1
   4   4   5 2979.93  172.44   1
   5   4   5 9996.64  317.93   1
   6   4   5 9366.54  334.06   1
   7   4   5 6930.93  311.42   1
  -9   5   5 4608.96  269.14   1
  -8   5   5 1602.46  114.26   1
  -7   5   5  615.10   56.81   1
  -6   5   5  216.75   39.13   1
  -5   5   511176.20  287.39   1
  -4   5   517804.10  328.40   1
  -3   5   510023.10  216.60   1
  -2   5   5 7347.00  155.19   1
  -1   5   5 1456.25   46.44   1
   0   5   5  139.50   18.27   1
   1   5   5 5947.75  301.32   1
   2   5   513180.10  238.42   1
   3   5   5 5804.89  187.77   1
   4   5   5 5700.32  214.77   1
   5   5   5 1893.12  147.75   1
   6   5   5  251.01   53.77   1
   7   5   5  180.25  149.16   1
  -9   6   5  516.24   70.12   1
  -8   6   5   34.18   95.37   1
  -7   6   5  966.13   89.51   1
  -6   6   5  208.27   39.84   1
  -5   6   5  -79.27   79.27   1
  -4   6   5   98.77   29.69   1
  -3   6   5 2675.07  117.11   1
  -2   6   5  415.04   35.47   1
  -1   6   5   44.49   24.18   1
   0   6   5 2203.68   60.23   1
   1   6   5  230.40   14.86   1
   2   6   5 1641.99   88.01   1
   3   6   5   28.65   66.12   1
   4   6   5  129.34   38.35   1
   5   6   5  132.80   97.22   1
   6   6   5  227.17   53.26   1
   7   6   5  173.71  131.54   1
  -9   7   5 4888.95  269.14   1
  -8   7   5 1963.94  135.78   1
  -7   7   5  148.16   96.61   1
  -6   7   5 2037.43  142.95   1
  -5   7   5 7271.00  225.61   1
  -4   7   525145.90  384.32   1
  -3   7   528234.40  352.83   1
  -2   7   5 4241.38  117.16   1
  -1   7   5 4438.23   76.92   1
   0   7   5  124.19   22.81   1
   1   7   5 8909.15  114.87   1
   2   7   517551.60  269.29   1
   3   7   524224.40  373.45   1
   4   7   5 3170.50  167.49   1
   5   7   5 3347.06  186.92   1
   6   7   5  591.02   60.35   1
   7   7   5 1007.47   83.19   1
  -9   8   5   65.63  128.40   1
  -8   8   5  950.82   75.23   1
  -7   8   5 5876.98  235.69   1
  -6   8   5 8477.47  258.86   1
  -5   8   5 9070.56  248.74   1
  -4   8   5 4968.49  169.68   1
  -3   8   5 1366.92   83.65   1
  -2   8   5 1375.89   78.61   1
  -1   8   523509.70 2042.66   1
   0   8   536262.40 1042.78   1
   1   8   5 8022.11  112.86   1
   2   8   5 5442.79  150.13   1
   3   8   5  135.96   61.71   1
   4   8   5 3393.92  159.25   1
   5   8   5 8359.89  276.72   1
   6   8   5 7039.87  268.72   1
   7   8   5 2738.87  205.09   1
  -9   9   5   73.91  126.70   1
  -8   9   5   32.37   96.07   1
  -7   9   5  226.07   94.84   1
  -6   9   5  -38.00   86.57   1
  -5   9   5  298.56   35.53   1
  -4   9   5 4838.68  163.91   1
  -3   9   5 3654.59  131.21   1
  -2   9   5  273.78   25.47   1
  -1   9   5 1463.11   53.45   1
   0   9   5  145.46   16.34   1
   1   9   5  100.19   18.98   1
   2   9   5 5320.82  150.22   1
   3   9   5 2569.87  135.84   1
   4   9   5 1091.02   78.10   1
   5   9   5  387.89   50.09   1
   6   9   5  257.35   55.44   1
   7   9   5   73.81  124.44   1
  -8  10   5 2245.98  144.72   1
  -7  10   5 8776.39  287.35   1
  -6  10   5 7219.48  248.79   1
  -5  10   5 3974.28  168.91   1
  -4  10   5 2697.17  139.29   1
  -3  10   5 2388.36  107.70   1
  -2  10   516043.00  242.57   1
  -1  10   534952.00 2197.24   1
   0  10   538812.00  547.40   1
   1  10   514490.00  166.63   1
   2  10   5 9666.93  208.95   1
   3  10   5    0.00   74.24   1
   4  10   5 4567.84  188.99   1
   5  10   5 7024.09  253.96   1
   6  10   5 9263.23  310.22   1
  -8  11   5 1485.34  122.55   1
  -7  11   5 -104.57  104.57   1
  -6  11   5 2032.43  145.52   1
  -5  11   5 5600.31  198.66   1
  -4  11   511058.80  245.00   1
  -3  11   512769.20  237.73   1
  -2  11   511085.80  206.23   1
  -1  11   5 5345.61  456.26   1
   0  11   5 2876.29  121.46   1
   1  11   5 5436.20  109.99   1
   2  11   5 3961.61  137.38   1
   3  11   514171.60  282.03   1
   4  11   5 6126.10  214.05   1
   5  11   5 2562.71  175.98   1
   6  11   5  -49.17  115.40   1
  -8  12   5  337.88   52.14   1
  -7  12   5  994.46   80.13   1
  -6  12   5 1402.08  114.35   1
  -5  12   5  609.08   48.67   1
  -4  12   5 1463.02  103.97   1
  -3  12   5  312.44   34.75   1
  -2  12   5  739.35   53.90   1
  -1  12   5 4361.25  439.86   1
   0  12   5  801.43   67.71   1
   1  12   5 1910.37   70.33   1
   2  12   5   58.26   59.12   1
   3  12   5    0.00   72.97   1
   4  12   5  639.01   54.74   1
   5  12   5 2311.52  159.24   1
   6  12   5  550.72   61.33   1
  -8  13   5 3573.14  200.89   1
  -7  13   5  740.10   60.76   1
  -6  13   5 1710.13  135.42   1
  -5  13   5 3937.37  178.12   1
  -4  13   510757.80  253.26   1
  -3  13   517932.90  299.94   1
  -2  13   515989.00  267.70   1
  -1  13   5 3066.58  264.63   1
   0  13   5  924.61   44.96   1
   1  13   5 2692.57  151.77   1
   2  13   511313.50  237.44   1
   3  13   5 8992.80  241.12   1
   4  13   5 8252.84  248.69   1
   5  13   5 2237.39  159.53   1
   6  13   5  -67.41  104.62   1
  -7  14   5 2130.27  139.60   1
  -6  14   5 2599.38  160.11   1
  -5  14   5 1400.89  100.18   1
  -4  14   5    0.00   76.86   1
  -3  14   5 3184.73  138.25   1
  -2  14   5 4283.21  146.96   1
  -1  14   5 2737.27   84.67   1
   0  14   5 4802.92  104.71   1
   1  14   5 3302.32   93.63   1
   2  14   5 1937.99  121.24   1
   3  14   5   20.25   68.45   1
   4  14   5  561.24   56.11   1
   5  14   5   89.49  112.62   1
  -7  15   5   88.18  109.03   1
  -6  15   5  161.44   99.89   1
  -5  15   5  887.62   68.44   1
  -4  15   5  434.88   40.39   1
  -3  15   5  432.40   36.50   1
  -2  15   5 1304.05  103.11   1
  -1  15   5  176.37   22.38   1
   0  15   5  577.90   51.13   1
   1  15   5  465.32   30.03   1
   2  15   5  589.39   42.25   1
   3  15   5   31.69   88.65   1
   4  15   5  542.56   50.38   1
   5  15   5  129.89   81.34   1
  -7  16   5 2730.27  195.21   1
  -6  16   5 6995.45  260.39   1
  -5  16   5 6034.25  227.69   1
  -4  16   5 1458.56  114.10   1
  -3  16   5  265.18   34.12   1
  -2  16   5 3425.62  148.68   1
  -1  16   5 8419.56  393.70   1
   0  16   5 6773.54  130.19   1
   1  16   5 9485.29  410.41   1
   2  16   5 1504.67  113.29   1
   3  16   5  221.94   89.83   1
   4  16   5 1791.94  123.27   1
   5  16   5 2647.08  189.29   1
  -6  17   5    7.44  106.72   1
  -5  17   5  273.63   47.81   1
  -4  17   5 1661.53  126.98   1
  -3  17   5 2932.34  144.32   1
  -2  17   5 1972.57  129.29   1
  -1  17   5  826.12   46.23   1
   0  17   5  196.40   47.06   1
   1  17   5  420.67   30.47   1
   2  17   5 3019.08  147.09   1
   3  17   5 1836.52  145.25   1
   4  17   5  674.10   68.13   1
  -6  18   5  444.60   56.07   1
  -5  18   5  941.31   78.04   1
  -4  18   5  -11.94   79.78   1
  -3  18   5  219.32   95.23   1
  -2  18   5 1162.44   92.03   1
  -1  18   5 1594.95  114.65   1
   0  18   5 2283.96  222.19   1
   1  18   5 2463.62  283.91   1
   2  18   5  747.90   64.28   1
   3  18   5  -12.29   94.53   1
  -5  19   5 3510.41  197.16   1
  -4  19   5 5474.50  215.36   1
  -3  19   5 6905.27  232.14   1
  -2  19   5 6622.25  227.71   1
  -1  19   5  897.48   55.98   1
   0  19   5   69.00   52.22   1
   1  19   5 3068.04  115.39   1
   2  19   5 7396.53  239.85   1
   3  19   5 6525.71  235.40   1
  -4  20   5  285.79   49.28   1
  -3  20   5   85.00   88.29   1
  -2  20   5 1082.20   78.28   1
  -1  20   5 2828.45  111.64   1
   0  20   5 1856.99  103.91   1
   1  20   5 1506.34  142.27   1
   2  20   5  222.31  102.54   1
  -3  21   5 2263.10  151.95   1
  -2  21   5 1352.29   99.82   1
  -1  21   5  612.01  126.69   1
   0  21   5  -36.86   67.22   1
   1  21   5  622.45   40.75   1
  -9   0   6  253.34  170.92   1
  -8   0   6  834.54   78.83   1
  -7   0   610806.00  369.38   1
  -6   0   632329.10  585.40   1
  -5   0   639973.00  611.54   1
  -4   0   612967.10  310.99   1
  -3   0   611472.50  272.82   1
  -2   0   6  153.08   69.14   1
  -1   0   612104.40  563.24   1
   0   0   638191.80  767.51   1
   1   0   655424.60 1244.32   1
   2   0   612086.30  300.72   1
   3   0   6 2707.48  172.14   1
   4   0   6 1351.70  132.02   1
   5   0   6 1848.15  138.87   1
   6   0   6 4849.81  298.01   1
   7   0   6 7173.09  377.69   1
  -9   1   6 3007.86  309.41   1
  -8   1   6 3490.03  299.53   1
  -7   1   6 2473.03  125.95   1
  -6   1   6 1062.68  138.14   1
  -5   1   6  536.57   35.28   1
  -4   1   6 1178.67   69.20   1
  -3   1   611755.80  518.65   1
  -2   1   632888.90 1384.54   1
  -1   1   6 7055.11  172.74   1
   0   1   613326.60  279.87   1
   1   1   6  956.38   35.05   1
   2   1   6  825.95   48.20   1
   3   1   6 3360.82  133.24   1
   4   1   6 3612.03  155.53   1
   5   1   6 2851.91  154.70   1
   6   1   6 1147.18  109.82   1
   7   1   6  521.25   84.87   1
  -9   2   6 1745.40  133.15   1
  -8   2   6  452.47   72.02   1
  -7   2   6 1467.68  129.24   1
  -6   2   6 8599.43  304.43   1
  -5   2   611588.70  312.79   1
  -4   2   6 3320.30  168.41   1
  -3   2   6 2516.15  137.47   1
  -2   2   6   48.90   73.57   1
  -1   2   610236.30  280.34   1
   0   2   623437.80  182.91   1
   1   2   612894.90  662.39   1
   2   2   6 3784.84  171.44   1
   3   2   6  991.88   78.23   1
   4   2   6  257.97  112.01   1
   5   2   6 1333.85  116.97   1
   6   2   6 4508.32  273.91   1
   7   2   6 3092.41  213.10   1
  -9   3   6 9231.00  380.38   1
  -8   3   6 9350.99  362.26   1
  -7   3   6 4311.51  224.60   1
  -6   3   6 3069.19  190.56   1
  -5   3   6  413.88   42.83   1
  -4   3   6 9020.37  261.37   1
  -3   3   619853.70  361.42   1
  -2   3   638639.20  470.21   1
  -1   3   617193.10  681.82   1
   0   3   614550.80  138.12   1
   1   3   6   50.53   37.30   1
   2   3   6 5709.21  191.61   1
   3   3   617404.80  370.29   1
   4   3   623441.40  478.28   1
   5   3   612417.80  373.80   1
   6   3   6 4771.37  279.31   1
   7   3   6  555.50   83.82   1
  -9   4   6  -88.28  139.68   1
  -8   4   6 2409.22  190.49   1
  -7   4   6 1428.08   87.56   1
  -6   4   6  815.25   54.00   1
  -5   4   6 1964.86  137.55   1
  -4   4   6 2379.21  135.42   1
  -3   4   6 2265.70  119.71   1
  -2   4   6 2562.62  111.73   1
  -1   4   6  406.03   23.24   1
   0   4   6  299.61   16.45   1
   1   4   6 5479.31  106.03   1
   2   4   6 6124.44  180.21   1
   3   4   6 2534.43  148.45   1
   4   4   6  263.77   44.68   1
   5   4   6  560.97   62.16   1
   6   4   6   88.10  123.33   1
   7   4   6 1463.13  107.18   1
  -9   5   6 1340.86  115.29   1
  -8   5   6 2647.81  196.91   1
  -7   5   6  949.90   92.41   1
  -6   5   6   43.19   90.01   1
  -5   5   6  201.37   84.84   1
  -4   5   6 4385.18  173.34   1
  -3   5   6 3750.94  141.38   1
  -2   5   6 3376.36  117.33   1
  -1   5   6 4237.44  288.27   1
   0   5   6  350.95   40.17   1
   1   5   6  167.19   27.84   1
   2   5   6  941.47   70.81   1
   3   5   6 7326.34  223.16   1
   4   5   6 6954.63  249.69   1
   5   5   6 3617.35  222.08   1
   6   5   6 2909.99  199.13   1
   7   5   6   21.55  126.94   1
  -9   6   6  977.27   76.73   1
  -8   6   6  438.61   61.67   1
  -7   6   6 2612.23  185.96   1
  -6   6   6 5269.23  217.27   1
  -5   6   619102.20  373.93   1
  -4   6   620043.10  360.29   1
  -3   6   6 4056.45  143.73   1
  -2   6   6 2095.25   92.60   1
  -1   6   6 9164.85  450.38   1
   0   6   617452.90  379.79   1
   1   6   629351.30  893.34   1
   2   6   627381.80  367.40   1
   3   6   6 9576.19  254.27   1
   4   6   6  285.14   42.28   1
   5   6   6 2304.22  179.70   1
   6   6   6 6474.30  283.10   1
   7   6   6 8009.11  346.58   1
  -9   7   6  284.82  139.94   1
  -8   7   6  933.22   80.82   1
  -7   7   6  834.01   79.29   1
  -6   7   6  371.15   46.98   1
  -5   7   6   11.77   79.97   1
  -4   7   6  668.91   44.63   1
  -3   7   6 1395.53   95.18   1
  -2   7   6 1794.84   87.69   1
  -1   7   6  261.65   51.65   1
   0   7   6   52.13   18.22   1
   1   7   6 1516.32   59.83   1
   2   7   6 3664.53  138.83   1
   3   7   6  892.84   79.32   1
   4   7   6 2649.14  167.77   1
   5   7   6  668.44   67.70   1
   6   7   6  266.77  121.26   1
  -9   8   6   19.21  113.81   1
  -8   8   6  413.76   59.12   1
  -7   8   6 2856.53  183.90   1
  -6   8   6 4399.93  195.02   1
  -5   8   6 7133.53  233.60   1
  -4   8   610169.80  247.22   1
  -3   8   6 1739.86  100.10   1
  -2   8   6   78.69   55.75   1
  -1   8   6 3359.78  195.02   1
   0   8   6 6029.08   97.96   1
   1   8   6 6741.32  203.72   1
   2   8   614474.40  258.60   1
   3   8   6 3447.98  153.37   1
   4   8   6   -6.58   83.42   1
   5   8   6   70.38  107.52   1
   6   8   6 1819.79  135.50   1
  -9   9   6 2685.41  205.15   1
  -8   9   6 8795.33  311.01   1
  -7   9   6 8417.14  292.39   1
  -6   9   6  886.87   58.20   1
  -5   9   6  451.24   42.50   1
  -4   9   611263.60  259.01   1
  -3   9   625718.60  348.88   1
  -2   9   633563.70  367.12   1
  -1   9   629883.90  824.26   1
   0   9   6 4022.59   85.10   1
   1   9   6   54.31   57.21   1
   2   9   6 5792.27  169.04   1
   3   9   610727.00  257.13   1
   4   9   6 7682.11  252.09   1
   5   9   6 6675.53  260.00   1
   6   9   6 2457.62  163.66   1
  -8  10   6  107.75  109.57   1
  -7  10   6  577.15   54.19   1
  -6  10   6 1566.35  114.29   1
  -5  10   6 1066.28   74.18   1
  -4  10   6  984.47   78.60   1
  -3  10   6  128.38   61.33   1
  -2  10   6  253.35   30.23   1
  -1  10   6  354.40   21.93   1
   0  10   6 2913.20   76.87   1
   1  10   6 2594.28   78.30   1
   2  10   6  609.53   45.99   1
   3  10   6  391.24   41.10   1
   4  10   6  142.04   96.97   1
   5  10   6  -55.13   97.97   1
   6  10   6  681.80   66.57   1
  -8  11   6 3656.65  210.47   1
  -7  11   6 5359.30  234.08   1
  -6  11   6 1813.44  122.34   1
  -5  11   6  168.23   86.19   1
  -4  11   6 4268.77  171.81   1
  -3  11   6 9408.29  214.34   1
  -2  11   620178.20  295.62   1
  -1  11   619535.00  976.89   1
   0  11   6 4423.93   95.09   1
   1  11   6 1238.11  197.35   1
   2  11   6 2303.65  122.25   1
   3  11   6 5054.63  190.36   1
   4  11   6 3690.54  194.83   1
   5  11   6 2874.61  189.94   1
   6  11   6  316.97  143.10   1
  -8  12   6  287.04  118.11   1
  -7  12   6 6097.07  249.26   1
  -6  12   610158.80  298.46   1
  -5  12   6 7909.44  240.62   1
  -4  12   6 7179.84  206.22   1
  -3  12   6 1654.23   99.90   1
  -2  12   6  361.83   35.27   1
  -1  12   6 3395.99  237.47   1
   0  12   614499.90  170.07   1
   1  12   610956.20  163.14   1
   2  12   6 8089.31  211.89   1
   3  12   6 2655.47  155.06   1
   4  12   6  603.36   51.80   1
   5  12   6  141.48   92.39   1
  -8  13   6  153.79  112.75   1
  -7  13   6   55.29   97.09   1
  -6  13   6  135.96   41.19   1
  -5  13   6   65.45   81.04   1
  -4  13   6  323.56   41.16   1
  -3  13   6 2059.68  114.95   1
  -2  13   6  637.84   43.89   1
  -1  13   6 2753.56  251.71   1
   0  13   6  974.50   85.72   1
   1  13   6 1824.38  100.27   1
   2  13   6  462.67   46.63   1
   3  13   6  314.41   40.63   1
   4  13   6   39.55   98.15   1
   5  13   6  274.64   49.28   1
  -7  14   6 1015.34   84.29   1
  -6  14   6 3879.69  192.85   1
  -5  14   6 4887.54  195.02   1
  -4  14   6  929.99   74.02   1
  -3  14   6  644.86   43.30   1
  -2  14   6   61.48   34.64   1
  -1  14   6 2385.81  120.83   1
   0  14   6 9112.19  210.53   1
   1  14   6 8170.03  147.83   1
   2  14   6 2224.30  134.04   1
   3  14   6 1133.82   86.11   1
   4  14   6   67.44   97.22   1
   5  14   6 1280.33  106.20   1
  -7  15   6 1705.92  131.85   1
  -6  15   6  463.22   51.83   1
  -5  15   6  -24.92   85.59   1
  -4  15   6 1306.00   91.51   1
  -3  15   6 6635.14  202.25   1
  -2  15   6 9257.89  227.86   1
  -1  15   6 5389.97  225.01   1
   0  15   6 2652.72   89.15   1
   1  15   6   19.00   51.80   1
   2  15   6 1389.89  105.06   1
   3  15   6 6340.78  227.57   1
   4  15   6 6383.20  242.44   1
  -6  16   6   81.77   96.14   1
  -5  16   6  -38.60   92.00   1
  -4  16   6  606.70   48.73   1
  -3  16   6  155.07   72.64   1
  -2  16   6   99.42   71.04   1
  -1  16   6  135.59   46.73   1
   0  16   6  317.94   41.58   1
   1  16   6   53.88   58.32   1
   2  16   6  463.30   44.11   1
   3  16   6   83.60   86.97   1
   4  16   6  -49.93   98.40   1
  -6  17   6  168.92  115.47   1
  -5  17   6   86.64  102.22   1
  -4  17   6 1548.38  106.31   1
  -3  17   6 4884.82  187.81   1
  -2  17   6 6662.60  211.20   1
  -1  17   6 1309.10  121.68   1
   0  17   6 1555.66   82.67   1
   1  17   6   49.12   58.58   1
   2  17   6 1291.75  100.80   1
   3  17   6 2552.06  155.48   1
  -5  18   6 5053.77  222.64   1
  -4  18   6 3928.87  188.92   1
  -3  18   6 1810.54  140.22   1
  -2  18   6  639.47   50.71   1
  -1  18   6 3157.91  151.76   1
   0  18   6 5353.29  135.47   1
   1  18   6 8190.14  251.41   1
   2  18   6 4503.98  199.43   1
   3  18   6 1289.29   99.08   1
  -4  19   6  176.44   82.47   1
  -3  19   6  106.85  109.79   1
  -2  19   6  143.26  101.45   1
  -1  19   6   32.42   59.49   1
   0  19   6   66.07   62.63   1
   1  19   6  -19.87   72.12   1
   2  19   6   12.37   87.40   1
  -3  20   6 1389.09  104.88   1
  -2  20   6   73.30  101.43   1
  -1  20   6 1587.38   77.75   1
   0  20   6 2761.03  136.02   1
   1  20   6 5295.27  393.92   1
  -9   1   7 2457.33  135.15   1
  -8   1   7 7529.65  435.31   1
  -7   1   715873.60 1725.31   1
  -6   1   722770.00  926.73   1
  -5   1   7 1923.05   90.63   1
  -4   1   7  350.68   31.59   1
  -3   1   710157.00  785.93   1
  -2   1   716097.60  712.84   1
  -1   1   723020.90  426.73   1
   0   1   723641.20  219.75   1
   1   1   7 4208.90  128.05   1
   2   1   7  493.31   34.93   1
   3   1   7 1203.10   70.01   1
   4   1   7 5686.50  198.58   1
   5   1   7 5847.87  217.80   1
   6   1   7 5414.20  232.30   1
  -9   2   7 4213.87  266.93   1
  -8   2   7  267.07  127.95   1
  -7   2   7   20.16  117.27   1
  -6   2   7 4308.27  238.32   1
  -5   2   710742.80  312.98   1
  -4   2   7 9532.08  289.14   1
  -3   2   722219.20  420.95   1
  -2   2   7 2487.15  148.83   1
  -1   2   7 2130.19  108.22   1
   0   2   7 1068.69   86.25   1
   1   2   7 9076.85  778.14   1
   2   2   7 6210.83  229.53   1
   3   2   713627.50  366.20   1
   4   2   7 4955.99  247.51   1
   5   2   7  202.15  135.86   1
   6   2   7  393.04  158.53   1
  -9   3   7 -144.94  150.74   1
  -8   3   7  -21.38  142.06   1
  -7   3   7  183.81   47.77   1
  -6   3   7  398.73   54.71   1
  -5   3   7   82.48  102.14   1
  -4   3   7 4556.05  206.47   1
  -3   3   7 1599.65  123.64   1
  -2   3   7  275.66   36.20   1
  -1   3   7   24.32   45.43   1
   0   3   7  159.80   14.95   1
   1   3   7   63.14   51.06   1
   2   3   7  841.76   70.03   1
   3   3   7 1336.96  114.39   1
   4   3   7 1664.60  138.24   1
   5   3   7  -40.24  135.86   1
   6   3   7  305.15  139.80   1
  -9   4   7 2320.10  181.34   1
  -8   4   7  971.60   83.80   1
  -7   4   7  129.85  125.17   1
  -6   4   7 6033.86  249.68   1
  -5   4   710438.40  292.97   1
  -4   4   719056.70  388.97   1
  -3   4   717383.40  347.83   1
  -2   4   710014.00  223.18   1
  -1   4   7  319.37   24.35   1
   0   4   710205.70  125.88   1
   1   4   719487.00  477.24   1
   2   4   729087.80  444.13   1
   3   4   719321.00  400.40   1
   4   4   7 8470.34  291.88   1
   5   4   7  592.13   64.75   1
   6   4   7  868.35   76.87   1
  -9   5   7 1332.61  101.65   1
  -8   5   7 3819.55  235.52   1
  -7   5   7 3677.88  220.51   1
  -6   5   7 2928.39  185.74   1
  -5   5   7  487.73   47.36   1
  -4   5   7  923.99   84.10   1
  -3   5   7 2955.51  141.71   1
  -2   5   723286.50  327.46   1
  -1   5   719669.40  258.43   1
   0   5   713661.70  148.03   1
   1   5   7 6477.84  120.24   1
   2   5   7 1175.33   89.18   1
   3   5   7  897.14   71.15   1
   4   5   7 9427.59  313.55   1
   5   5   7 8796.05  328.52   1
   6   5   7 5163.39  272.13   1
  -9   6   7  209.55  118.49   1
  -8   6   7  120.68  132.88   1
  -7   6   7  201.73  108.97   1
  -6   6   7  245.31   48.16   1
  -5   6   7  353.15   40.46   1
  -4   6   7 2289.12  141.82   1
  -3   6   7  192.95   31.18   1
  -2   6   7 1290.76   74.13   1
  -1   6   7  766.46   59.71   1
   0   6   7    4.36   34.16   1
   1   6   7   66.57   40.17   1
   2   6   7 1591.96  104.74   1
   3   6   7  253.93   42.80   1
   4   6   7    7.62  108.36   1
   5   6   7    0.00  110.33   1
   6   6   7  652.61   72.16   1
  -9   7   7 1895.35  144.70   1
  -8   7   7 5780.47  266.52   1
  -7   7   7 7762.03  291.76   1
  -6   7   7 2494.89  171.81   1
  -5   7   7 3029.22  170.29   1
  -4   7   7   78.31   67.67   1
  -3   7   7 3920.70  153.13   1
  -2   7   717177.00  272.64   1
  -1   7   731335.50  341.13   1
   0   7   711064.20  138.85   1
   1   7   7 5683.04  212.70   1
   2   7   7 2226.27  124.88   1
   3   7   7 2789.55  152.92   1
   4   7   7 5880.39  251.76   1
   5   7   710855.30  351.02   1
   6   7   7 3606.84  237.18   1
  -8   8   7  914.60   71.44   1
  -7   8   7  184.09   51.52   1
  -6   8   7 3650.20  186.94   1
  -5   8   710908.10  290.24   1
  -4   8   714673.00  314.35   1
  -3   8   7 5856.22  173.32   1
  -2   8   7 4547.52  142.05   1
  -1   8   7  253.35   27.89   1
   0   8   7 6017.27  106.12   1
   1   8   711157.90  153.15   1
   2   8   713761.30  269.66   1
   3   8   7 4476.29  186.15   1
   4   8   7 1859.20  129.76   1
   5   8   7  698.39   64.10   1
   6   8   7   85.16  112.42   1
  -8   9   7 1395.00  101.11   1
  -7   9   7 1467.08  120.43   1
  -6   9   7  561.86   52.14   1
  -5   9   7 2324.09  144.07   1
  -4   9   7 1351.31   94.96   1
  -3   9   7 1146.08   77.90   1
  -2   9   7 1669.41   99.40   1
  -1   9   7 1647.57   94.49   1
   0   9   7  265.64   20.15   1
   1   9   7  612.60   34.89   1
   2   9   7  105.66   61.01   1
   3   9   7  182.91   37.85   1
   4   9   7  592.24   54.57   1
   5   9   7  888.39   70.16   1
  -8  10   7 1547.82  110.97   1
  -7  10   7 -103.25  104.46   1
  -6  10   7 2910.41  174.07   1
  -5  10   711505.60  291.96   1
  -4  10   716579.90  328.91   1
  -3  10   7 6543.78  190.03   1
  -2  10   7 4633.40  152.48   1
  -1  10   7  607.61   48.91   1
   0  10   7 2746.72   81.72   1
   1  10   7 4887.81  108.53   1
   2  10   7 9589.92  235.22   1
   3  10   7 3448.99  161.15   1
   4  10   7 1101.61   72.97   1
   5  10   7  449.22   57.81   1
  -8  11   7 2340.91  181.05   1
  -7  11   7 5313.94  234.49   1
  -6  11   7 3490.77  194.04   1
  -5  11   7 2912.38  168.80   1
  -4  11   7  510.07   44.23   1
  -3  11   7 1083.42   80.33   1
  -2  11   7 2207.12  111.51   1
  -1  11   7 9728.37  206.72   1
   0  11   7 6368.45  116.88   1
   1  11   7 3170.94   92.09   1
   2  11   7  179.52   75.17   1
   3  11   7 1137.58   90.98   1
   4  11   7  433.96   51.94   1
   5  11   7 2600.89  198.24   1
  -8  12   7  157.23  111.19   1
  -7  12   7   97.26  108.86   1
  -6  12   7 1225.23   93.26   1
  -5  12   7 1713.57  110.72   1
  -4  12   7  777.93   56.88   1
  -3  12   7  444.62   35.89   1
  -2  12   7  866.86   70.09   1
  -1  12   7  172.93   70.75   1
   0  12   7  865.92   62.57   1
   1  12   7 2829.96   90.62   1
   2  12   7 1057.13   84.29   1
   3  12   7  130.89   73.58   1
   4  12   7   71.23  101.18   1
   5  12   7  -51.06  110.52   1
  -7  13   7 4483.81  232.17   1
  -6  13   7 6140.45  246.47   1
  -5  13   7 1658.34  115.77   1
  -4  13   7  107.49   78.24   1
  -3  13   7 3442.97  155.02   1
  -2  13   7 7641.57  205.63   1
  -1  13   715863.70  282.95   1
   0  13   712031.50  169.85   1
   1  13   7 5981.30  130.65   1
   2  13   7   14.80   75.03   1
   3  13   7 1694.32  131.71   1
   4  13   7 2827.14  175.17   1
  -7  14   7   33.59  106.14   1
  -6  14   7  348.01   48.52   1
  -5  14   7 1123.74   86.29   1
  -4  14   7 3285.60  165.01   1
  -3  14   7 3755.48  160.15   1
  -2  14   7 2214.53  128.50   1
  -1  14   7   47.07   32.62   1
   0  14   7  332.15   25.98   1
   1  14   7  670.38   39.53   1
   2  14   7 3919.19  168.33   1
   3  14   7 3422.12  178.31   1
   4  14   7 1382.45  116.45   1
  -6  15   7  583.01   57.45   1
  -5  15   7  157.03  100.16   1
  -4  15   7  -22.85   82.12   1
  -3  15   7  396.36   40.03   1
  -2  15   7  479.14   43.09   1
  -1  15   7 1044.08   82.30   1
   0  15   7 2780.87   96.80   1
   1  15   7  354.49   29.71   1
   2  15   7  102.29   83.68   1
   3  15   7  149.08   92.55   1
  -6  16   7 1586.73  127.66   1
  -5  16   7 4149.41  208.55   1
  -4  16   7 7850.70  247.31   1
  -3  16   7 9532.25  254.53   1
  -2  16   7 2180.67  131.10   1
  -1  16   7   19.56   81.80   1
   0  16   7 3149.81  109.00   1
   1  16   7 7862.31  160.96   1
   2  16   7 9220.30  259.45   1
   3  16   7 7469.24  246.29   1
  -5  17   7  139.11   96.87   1
  -4  17   7  105.48   88.44   1
  -3  17   7 1518.54  107.86   1
  -2  17   7 3793.15  174.76   1
  -1  17   7 3137.22  153.29   1
   0  17   7 1837.40   90.43   1
   1  17   7  853.54   58.62   1
   2  17   7   23.80   92.96   1
  -5  18   7  478.91   54.24   1
  -4  18   7 1385.07  110.79   1
  -3  18   7 2517.20  165.66   1
  -2  18   7 1380.99  106.31   1
  -1  18   7  -11.08   84.45   1
   0  18   7  193.53   59.40   1
   1  18   7  346.58  112.91   1
   2  18   7  666.73   52.40   1
  -3  19   7 1676.07  123.59   1
  -2  19   7 5547.32  222.11   1
  -1  19   7 4244.67  266.38   1
   0  19   7 4347.51  180.65   1
   1  19   7 1045.96   59.66   1
  -9   0   8 7007.92  344.93   1
  -8   0   8 2554.96  187.21   1
  -7   0   8 2687.05  180.19   1
  -6   0   8  -29.34  110.87   1
  -5   0   8 1999.59  136.70   1
  -4   0   810303.10  322.93   1
  -3   0   811692.50  324.83   1
  -2   0   8 7331.19  263.63   1
  -1   0   8 2326.13  132.06   1
   0   0   8 3888.95  158.62   1
   1   0   8 2651.83  191.64   1
   2   0   8 8372.49  297.88   1
   3   0   812745.60  390.14   1
   4   0   8 6866.01  309.15   1
   5   0   8 2935.85  215.67   1
   6   0   8 3675.08  288.68   1
  -9   1   8  101.87  112.94   1
  -8   1   8   32.58  105.68   1
  -7   1   8 1884.40  143.05   1
  -6   1   8 4923.26  372.15   1
  -5   1   8 3443.89  175.60   1
  -4   1   8 1460.79  178.55   1
  -3   1   8  280.39   82.43   1
  -2   1   8 1863.69  100.60   1
  -1   1   8 2760.76   93.42   1
   0   1   8 8264.65  108.99   1
   1   1   8 2932.22   86.45   1
   2   1   8  475.25   75.32   1
   3   1   8   23.86   79.89   1
   4   1   8 1728.38   80.14   1
   5   1   8 1441.57  208.22   1
   6   1   8 2635.51  139.31   1
  -9   2   8 2052.19  162.36   1
  -8   2   8  553.27   73.85   1
  -7   2   8  137.41  127.19   1
  -6   2   8   96.40  112.49   1
  -5   2   8 4217.09  229.89   1
  -4   2   811026.30  330.22   1
  -3   2   8 6496.87  250.19   1
  -2   2   8 2529.21  170.46   1
  -1   2   8 2625.76  123.36   1
   0   2   8  935.91   48.77   1
   1   2   8  201.83   66.11   1
   2   2   8 3009.75  182.04   1
   3   2   8 4532.70  243.45   1
   4   2   8 2394.52  173.90   1
   5   2   8 1971.36  169.78   1
   6   2   8 1069.16   99.11   1
  -9   3   8  328.46  146.36   1
  -8   3   8 1972.54  171.13   1
  -7   3   8 8094.67  311.36   1
  -6   3   812600.60  382.80   1
  -5   3   812813.60  362.46   1
  -4   3   8 7358.24  266.50   1
  -3   3   8  440.32   45.36   1
  -2   3   8 5607.91  212.69   1
  -1   3   815575.20  256.10   1
   0   3   828980.70  289.04   1
   1   3   820538.60  657.22   1
   2   3   8 6410.29  238.50   1
   3   3   8 1295.06   96.92   1
   4   3   8 1625.03  122.36   1
   5   3   8 4004.37  263.79   1
  -9   4   8 1174.06  122.77   1
  -8   4   8 1274.06   81.73   1
  -7   4   8  926.74   73.46   1
  -6   4   8 -111.65  111.65   1
  -5   4   8   55.91   94.08   1
  -4   4   8  531.20   48.41   1
  -3   4   8 3165.28  167.42   1
  -2   4   8 5087.87  180.17   1
  -1   4   8 2663.81  113.46   1
   0   4   8   97.12   39.61   1
   1   4   8 3292.82  206.34   1
   2   4   8  295.70   41.85   1
   3   4   8 2341.12  179.51   1
   4   4   8 3602.18  213.33   1
   5   4   8  345.51  143.90   1
  -9   5   8   86.45   65.16   1
  -8   5   8  940.72   71.60   1
  -7   5   8 2229.93  156.40   1
  -6   5   8 3689.73  212.39   1
  -5   5   8 4791.54  229.74   1
  -4   5   8 1591.86  114.45   1
  -3   5   8  305.69   42.54   1
  -2   5   8  809.70   70.14   1
  -1   5   812395.80  217.21   1
   0   5   8 5999.81  328.44   1
   1   5   8 8535.31  147.93   1
   2   5   8 4120.99  171.16   1
   3   5   8  289.54   50.44   1
   4   5   8  -43.87  118.12   1
   5   5   8 2253.86  160.18   1
  -8   6   8 6897.96  298.64   1
  -7   6   8 2003.08  159.43   1
  -6   6   8  240.11   47.54   1
  -5   6   8 6878.10  253.42   1
  -4   6   815336.60  347.91   1
  -3   6   833057.40  469.56   1
  -2   6   834332.50  416.52   1
  -1   6   813010.60  227.06   1
   0   6   8   34.06   37.35   1
   1   6   8 2999.71  182.47   1
   2   6   8 8005.40  230.33   1
   3   6   810844.80  306.65   1
   4   6   812025.30  348.41   1
   5   6   8 5354.67  273.84   1
  -8   7   8  875.06   72.03   1
  -7   7   8  641.38   62.61   1
  -6   7   8 1012.37   81.58   1
  -5   7   8 1054.01   89.64   1
  -4   7   8  387.04   45.51   1
  -3   7   8  845.68   60.88   1
  -2   7   8  404.51   36.93   1
  -1   7   8  136.23   27.70   1
   0   7   8 2253.09   73.55   1
   1   7   8 2528.42   84.22   1
   2   7   8 1351.31   88.79   1
   3   7   8 1258.20   90.77   1
   4   7   8  -66.42  107.12   1
   5   7   8   19.04  114.32   1
  -8   8   8 4332.36  236.24   1
  -7   8   8 1068.36   85.50   1
  -6   8   8   45.96   88.02   1
  -5   8   8  444.97   48.55   1
  -4   8   8 1643.62  125.77   1
  -3   8   8 3605.36  152.81   1
  -2   8   813414.80  252.86   1
  -1   8   8 1692.45   95.82   1
   0   8   8  478.29   28.26   1
   1   8   8  461.86   30.50   1
   2   8   8 4051.52  169.75   1
   3   8   8 2791.53  167.55   1
   4   8   8 3601.44  199.56   1
   5   8   8 1495.13  134.26   1
  -8   9   8 2316.76  178.23   1
  -7   9   8 4768.14  237.61   1
  -6   9   8 6997.08  271.62   1
  -5   9   8 7408.95  252.08   1
  -4   9   8 1428.58  103.27   1
  -3   9   8  167.42   69.25   1
  -2   9   8 1819.23  113.09   1
  -1   9   8 9742.45  211.18   1
   0   9   8 6723.17  179.29   1
   1   9   810616.90  164.60   1
   2   9   8 4412.32  175.60   1
   3   9   8  -56.18   90.02   1
   4   9   8  118.33  103.18   1
   5   9   8 2156.31  162.42   1
  -8  10   8  252.57  109.75   1
  -7  10   8  109.08  105.18   1
  -6  10   8  281.56  119.54   1
  -5  10   8  203.10   45.12   1
  -4  10   8 1538.14  117.87   1
  -3  10   8 2356.95  129.93   1
  -2  10   8  267.09   33.08   1
  -1  10   8 1094.49   76.75   1
   0  10   8  436.69   67.91   1
   1  10   8   31.49   48.41   1
   2  10   8 1154.91   91.89   1
   3  10   8  671.74   47.46   1
   4  10   8  132.72  107.88   1
  -7  11   8 3550.94  216.06   1
  -6  11   8 2518.23  184.24   1
  -5  11   8 4210.77  200.14   1
  -4  11   8  933.16   74.17   1
  -3  11   8  172.06   33.75   1
  -2  11   8 2099.58  118.18   1
  -1  11   8 4264.79  151.52   1
   0  11   8 4897.02  113.61   1
   1  11   8 5522.86  124.91   1
   2  11   8 1323.25   97.87   1
   3  11   8  -49.59   88.01   1
   4  11   8  450.20   55.49   1
  -7  12   8 1061.14   82.40   1
  -6  12   8  201.75  116.16   1
  -5  12   8  349.87   46.79   1
  -4  12   8 5544.85  199.17   1
  -3  12   8 4822.21  179.11   1
  -2  12   8 8334.81  219.13   1
  -1  12   8 3658.34  146.86   1
   0  12   8  638.11   77.83   1
   1  12   8  577.69   76.93   1
   2  12   8 6389.38  211.12   1
   3  12   8 5440.92  215.03   1
   4  12   8 4169.41  218.52   1
  -7  13   8  224.73  110.59   1
  -6  13   8  160.90   46.33   1
  -5  13   8  303.77   45.39   1
  -4  13   8  269.23   44.89   1
  -3  13   8  181.91   37.75   1
  -2  13   8  -80.39   80.39   1
  -1  13   8 1699.38  109.34   1
   0  13   8  380.13   26.07   1
   1  13   8  120.93   31.89   1
   2  13   8   54.44   87.06   1
   3  13   8   64.07   96.28   1
  -6  14   8   78.52   99.29   1
  -5  14   8 1055.77   78.45   1
  -4  14   8 6255.62  222.82   1
  -3  14   8 8191.38  237.99   1
  -2  14   8 6080.58  200.48   1
  -1  14   8 2093.84  133.39   1
   0  14   8  966.72   53.86   1
   1  14   8 1179.56   64.95   1
   2  14   8 2714.34  159.10   1
   3  14   8 4228.92  202.32   1
  -6  15   8 3732.71  216.43   1
  -5  15   8 4398.27  206.09   1
  -4  15   8 2430.64  151.03   1
  -3  15   8  451.17   44.01   1
  -2  15   8 1615.64  126.83   1
  -1  15   8 8794.88  243.00   1
   0  15   811275.00  180.90   1
   1  15   8 6268.86  148.23   1
   2  15   8 2715.67  161.60   1
  -5  16   8  -21.20   94.41   1
  -4  16   8  132.16   95.55   1
  -3  16   8    5.62   83.42   1
  -2  16   8  217.68   92.04   1
  -1  16   8  -92.25   92.25   1
   0  16   8    6.14   61.22   1
   1  16   8  133.55   59.75   1
   2  16   8   -6.14   87.48   1
  -4  17   8 1407.35  103.10   1
  -3  17   8  196.64   45.72   1
  -2  17   8 1179.90   89.99   1
  -1  17   8 3421.84  174.56   1
   0  17   8 4390.77  130.08   1
   1  17   8 2225.49  108.80   1
  -3  18   8 6163.86  231.16   1
  -2  18   8 5151.82  210.96   1
  -1  18   8 1670.48  108.54   1
   0  18   8  132.00   62.01   1
  -8   1   9  205.12   63.98   1
  -7   1   9 1509.29   94.28   1
  -6   1   9 3562.75  317.79   1
  -5   1   9 6178.85  379.91   1
  -4   1   915353.00 1645.21   1
  -3   1   9 3424.68  145.21   1
  -2   1   9   81.28   68.62   1
  -1   1   9  788.66   45.76   1
   0   1   9 6737.54  107.99   1
   1   1   9 9441.86  175.29   1
   2   1   916900.50  324.43   1
   3   1   9 9886.84  261.15   1
   4   1   9  451.11   56.43   1
   5   1   9  109.65  121.81   1
  -8   2   9 3650.86  258.45   1
  -7   2   9 4931.02  281.53   1
  -6   2   9 1320.47  123.34   1
  -5   2   9    0.00  113.71   1
  -4   2   9  224.14   52.83   1
  -3   2   912473.80  358.43   1
  -2   2   9 6940.17  276.06   1
  -1   2   914276.50  294.16   1
   0   2   9 4274.62  376.02   1
   1   2   9  234.92   67.33   1
   2   2   9  188.16   51.52   1
   3   2   9 6342.76  299.22   1
   4   2   9 6955.67  332.36   1
   5   2   9 5342.32  328.61   1
  -8   3   9  598.22   75.67   1
  -7   3   9  183.88  120.97   1
  -6   3   9  562.78   62.60   1
  -5   3   9   64.66  106.56   1
  -4   3   9   70.64  102.24   1
  -3   3   9 1307.35   96.29   1
  -2   3   9  613.01   55.43   1
  -1   3   9  754.93   49.30   1
   0   3   9 2584.77   84.58   1
   1   3   9   24.80   61.81   1
   2   3   9  405.09   50.02   1
   3   3   9  262.30  125.05   1
   4   3   9   65.07  135.43   1
   5   3   9  157.23  133.17   1
  -8   4   9 8478.22  365.02   1
  -7   4   9 7497.13  326.97   1
  -6   4   9 4399.49  240.98   1
  -5   4   9  131.57   45.88   1
  -4   4   9 3200.73  204.69   1
  -3   4   9 9014.44  288.08   1
  -2   4   922311.50  387.34   1
  -1   4   918189.50  288.26   1
   0   4   9 7559.50  133.33   1
   1   4   9  425.27   32.90   1
   2   4   9  840.95   77.46   1
   3   4   9 3186.11  217.75   1
   4   4   9 4503.54  262.62   1
   5   4   9 3917.70  271.37   1
  -8   5   9  283.96  154.41   1
  -7   5   9 1294.32  115.03   1
  -6   5   9 9969.32  349.81   1
  -5   5   9 7335.11  275.71   1
  -4   5   9 7493.37  272.89   1
  -3   5   9 7405.20  249.22   1
  -2   5   9 1988.56  124.91   1
  -1   5   9  594.16   40.77   1
   0   5   9 7795.74  135.06   1
   1   5   9 5622.96  231.35   1
   2   5   9 4814.96  200.25   1
   3   5   9 2496.71  180.05   1
   4   5   9  393.57   61.96   1
  -8   6   9  219.15  158.58   1
  -7   6   9  322.85   57.09   1
  -6   6   9  406.04   58.14   1
  -5   6   9 -104.88  104.88   1
  -4   6   9  544.11   50.17   1
  -3   6   9   99.97   73.31   1
  -2   6   9 1735.50  117.17   1
  -1   6   9  403.09   33.63   1
   0   6   9  145.45   44.15   1
   1   6   9  242.27   51.97   1
   2   6   9  835.51   78.56   1
   3   6   9  107.15   99.80   1
   4   6   9  141.08  114.15   1
  -8   7   9  130.23  123.05   1
  -7   7   9 1508.24  131.48   1
  -6   7   9 5947.39  264.46   1
  -5   7   910570.80  317.61   1
  -4   7   9 4831.59  206.75   1
  -3   7   9 4789.82  181.82   1
  -2   7   9 1263.56   85.70   1
  -1   7   9 1103.93   72.39   1
   0   7   9 7733.69  136.99   1
   1   7   911957.50  185.65   1
   2   7   9 4744.00  195.02   1
   3   7   9 2201.74  169.26   1
   4   7   9 1128.67   76.94   1
  -8   8   9 3987.19  237.30   1
  -7   8   9 2477.79  178.26   1
  -6   8   9 1035.12   78.21   1
  -5   8   9  150.82   87.27   1
  -4   8   9  938.54   82.25   1
  -3   8   9 2985.15  144.96   1
  -2   8   912661.20  265.50   1
  -1   8   9 5435.44  169.47   1
   0   8   9 4582.39  107.71   1
   1   8   9 1863.86   85.10   1
   2   8   9  117.44   75.64   1
   3   8   9 1550.81  120.22   1
   4   8   9 2533.95  166.65   1
  -7   9   9  176.79   49.52   1
  -6   9   9  866.33   64.26   1
  -5   9   9  707.04   56.93   1
  -4   9   9   12.72   88.53   1
  -3   9   9  231.82   36.80   1
  -2   9   9  161.18   75.22   1
  -1   9   9 1298.09  101.93   1
   0   9   9 2345.71   85.75   1
   1   9   9 1270.36   63.85   1
   2   9   9  200.34   81.82   1
   3   9   9  132.40   90.60   1
   4   9   9  209.13  112.84   1
  -7  10   9 1349.74  106.41   1
  -6  10   9 1983.44  136.42   1
  -5  10   9  216.70   95.19   1
  -4  10   9 1177.00   89.01   1
  -3  10   9 4499.88  176.65   1
  -2  10   9 9413.52  230.25   1
  -1  10   9 7122.80  197.08   1
   0  10   9 4887.29  117.39   1
   1  10   9 1623.86   73.43   1
   2  10   9  556.56   52.81   1
   3  10   9 2905.76  176.11   1
  -7  11   9  286.62   55.45   1
  -6  11   9  767.94   70.98   1
  -5  11   9 3802.23  194.70   1
  -4  11   9 2591.01  153.78   1
  -3  11   9 1752.49  122.27   1
  -2  11   9    9.43   78.67   1
  -1  11   9 2434.60  129.75   1
   0  11   9 1516.45  199.77   1
   1  11   9 5763.35  169.74   1
   2  11   9 5174.87  198.55   1
   3  11   9 1629.95  120.37   1
  -6  12   9  148.91  103.28   1
  -5  12   9   78.40   95.45   1
  -4  12   9    6.14   91.64   1
  -3  12   9 1027.25   86.68   1
  -2  12   9  112.72   88.04   1
  -1  12   9 1254.78   83.55   1
   0  12   9  182.57   57.06   1
   1  12   9  457.58   30.03   1
   2  12   9   17.49   89.68   1
   3  12   9  416.49   52.68   1
  -6  13   9 3163.14  214.98   1
  -5  13   9 8519.59  293.20   1
  -4  13   9 9893.54  286.86   1
  -3  13   9 3625.87  172.70   1
  -2  13   9  163.19   95.40   1
  -1  13   9 1858.65  131.56   1
   0  13   9 4211.12  121.86   1
   1  13   9 6690.06  266.24   1
   2  13   9 7183.39  243.78   1
  -6  14   9 1052.83   73.81   1
  -5  14   9 -112.34  112.34   1
  -4  14   9  626.56   62.97   1
  -3  14   9  860.46   55.55   1
  -2  14   9 3741.60  176.38   1
  -1  14   9 3717.48  169.19   1
   0  14   9 1023.15  136.24   1
   1  14   9  194.22   37.37   1
   2  14   9  143.06   99.76   1
  -5  15   9  590.25   55.06   1
  -4  15   9 2339.89  156.88   1
  -3  15   9  690.11   55.26   1
  -2  15   9  -50.19   86.97   1
  -1  15   9  -98.40   98.40   1
   0  15   9  794.97   73.84   1
   1  15   9  415.26   32.96   1
  -4  16   9 1068.69   66.08   1
  -3  16   9 4042.94  196.84   1
  -2  16   9 6038.82  216.65   1
  -1  16   9 8533.34  250.65   1
   0  16   9 2446.83  112.32   1
  -3  17   9  916.12   68.67   1
  -2  17   9 1294.91   94.63   1
  -1  17   9  -24.14  100.73   1
  -8   0  10 2018.90  160.24   1
  -7   0  10 6091.99  322.58   1
  -6   0  10 4368.14  280.50   1
  -5   0  10 5439.08  275.71   1
  -4   0  10 1353.38  106.93   1
  -3   0  10  150.01  110.86   1
  -2   0  10 8113.59  323.97   1
  -1   0  1023313.40  371.16   1
   0   0  1015861.30  268.02   1
   1   0  10 8207.97  234.57   1
   2   0  10 5712.27  284.11   1
   3   0  10 -123.42  155.10   1
   4   0  10 4666.78  292.91   1
  -8   1  10  159.30  108.81   1
  -7   1  10  -10.02  105.06   1
  -6   1  10 1691.25   88.47   1
  -5   1  10 2774.68  145.68   1
  -4   1  10 4381.71  177.21   1
  -3   1  10 2618.63  224.64   1
  -2   1  10 1280.40   75.33   1
  -1   1  10  350.18   71.57   1
   0   1  10 1303.58   51.21   1
   1   1  10 1754.35   71.17   1
   2   1  10 2533.77  140.05   1
   3   1  10 4246.94  216.20   1
   4   1  10  692.65  139.45   1
  -8   2  10 1449.88   96.26   1
  -7   2  10 1864.69  136.93   1
  -6   2  10 1658.08  117.45   1
  -5   2  10 2008.57  148.03   1
  -4   2  10 1888.97  143.42   1
  -3   2  10   57.82   97.20   1
  -2   2  10 2557.20  168.82   1
  -1   2  10 3398.98  175.46   1
   0   2  10 2154.26  239.35   1
   1   2  10 2112.05  125.13   1
   2   2  10  509.91   64.78   1
   3   2  10  158.82  152.93   1
   4   2  10 1821.07  150.53   1
  -8   3  10 2301.18  168.96   1
  -7   3  10  378.80   71.83   1
  -6   3  10 1558.84   99.57   1
  -5   3  10 6001.58  299.56   1
  -4   3  1011928.70  392.20   1
  -3   3  10 8022.38  314.55   1
  -2   3  10 6834.39  264.76   1
  -1   3  10 1461.66  115.06   1
   0   3  10 1079.98   56.82   1
   1   3  10 4792.04  436.76   1
   2   3  10 6449.08  277.64   1
   3   3  10 8091.85  337.74   1
   4   3  10 3902.32  261.13   1
  -8   4  10  164.48   72.72   1
  -7   4  10 1681.62  150.15   1
  -6   4  10 1108.29  101.52   1
  -5   4  10  647.58   65.94   1
  -4   4  10  225.84   53.00   1
  -3   4  10  657.33   58.40   1
  -2   4  10   81.63   87.17   1
  -1   4  10 1568.46  107.33   1
   0   4  10 4022.90  109.56   1
   1   4  10  472.53  144.34   1
   2   4  10  309.94   48.51   1
   3   4  10   87.76  127.65   1
   4   4  10   33.75  130.50   1
  -8   5  10 1458.62   93.66   1
  -7   5  10  331.96  144.11   1
  -6   5  10   60.50  113.11   1
  -5   5  10 2358.24  182.95   1
  -4   5  10 2498.37  183.37   1
  -3   5  10 3125.87  179.15   1
  -2   5  10 2415.32  142.32   1
  -1   5  10   71.05   60.40   1
   0   5  10   54.05   50.31   1
   1   5  10 1499.97   87.13   1
   2   5  10 2427.91  160.39   1
   3   5  10  764.10   64.11   1
  -7   6  10 6562.27  315.85   1
  -6   6  1010505.70  366.03   1
  -5   6  10 3293.24  209.53   1
  -4   6  10  140.37   72.43   1
  -3   6  10 1418.56  114.34   1
  -2   6  10 3545.47  162.30   1
  -1   6  10 8400.32  212.23   1
   0   6  10 8581.47  151.25   1
   1   6  10 4237.01  146.75   1
   2   6  10   46.83   83.70   1
   3   6  10  -17.23  110.40   1
  -7   7  10   97.62  138.50   1
  -6   7  10   82.93  134.53   1
  -5   7  10  271.69  110.61   1
  -4   7  10  622.82   54.69   1
  -3   7  10 1379.41  105.47   1
  -2   7  10 1383.81   95.62   1
  -1   7  10 1164.99   81.43   1
   0   7  10   56.20   50.74   1
   1   7  10   97.43   54.90   1
   2   7  10  314.42   44.63   1
   3   7  10  902.73   67.84   1
  -7   8  10 1917.32  144.39   1
  -6   8  10 3575.58  222.66   1
  -5   8  10  839.31   60.96   1
  -4   8  10  115.58   96.36   1
  -3   8  10  345.75   42.97   1
  -2   8  10 3305.57  155.35   1
  -1   8  10 5297.44  178.53   1
   0   8  10 5498.02  126.85   1
   1   8  10 4658.59  207.92   1
   2   8  10   18.87   83.69   1
   3   8  10   71.65   88.26   1
  -7   9  10 -125.65  125.65   1
  -6   9  10  307.31   56.91   1
  -5   9  10 3360.78  193.12   1
  -4   9  10 5997.05  233.88   1
  -3   9  10 9855.98  268.00   1
  -2   9  10 7451.59  215.19   1
  -1   9  10  427.71   43.25   1
   0   9  10  148.14   34.03   1
   1   9  10 3502.07  156.29   1
   2   9  10 6333.33  228.65   1
   3   9  10 5674.52  251.10   1
  -6  10  10  786.90   70.70   1
  -5  10  10  141.23  108.67   1
  -4  10  10  162.87   93.95   1
  -3  10  10   84.42   90.91   1
  -2  10  10 1042.47   85.11   1
  -1  10  10 1540.56  116.64   1
   0  10  10  178.68   86.89   1
   1  10  10  325.60   49.76   1
   2  10  10  156.98   91.18   1
  -6  11  10  566.19   63.47   1
  -5  11  10 1455.25  126.04   1
  -4  11  10 4117.91  195.29   1
  -3  11  10 6064.35  225.86   1
  -2  11  10 3131.33  149.35   1
  -1  11  10   24.85   82.33   1
   0  11  10  332.55   29.46   1
   1  11  10 2199.06  106.88   1
   2  11  10 3147.84  177.77   1
  -6  12  10 2493.08  193.93   1
  -5  12  10 2903.90  182.72   1
  -4  12  10  540.91   50.18   1
  -3  12  10  391.02   47.49   1
  -2  12  10 6507.53  216.00   1
  -1  12  10 7812.73  231.68   1
   0  12  10 7078.29  257.25   1
   1  12  10 4749.02  239.29   1
  -5  13  10 1143.64   78.21   1
  -4  13  10  147.70   93.93   1
  -3  13  10  135.45   89.92   1
  -2  13  10   78.06   87.75   1
  -1  13  10   70.01   79.44   1
   0  13  10   72.75   59.36   1
   1  13  10  148.95   75.10   1
  -4  14  10  218.72  111.48   1
  -3  14  10  392.88   47.56   1
  -2  14  10 2211.39  146.61   1
  -1  14  10 2548.00  154.03   1
   0  14  10 1597.03  213.40   1
  -3  15  10 3655.67  180.18   1
  -2  15  10 1486.70  119.80   1
  -1  15  10  799.78   54.90   1
  -7   1  11 1597.31  128.24   1
  -6   1  11  110.68  101.22   1
  -5   1  11  401.63   48.06   1
  -4   1  11 3663.67  574.67   1
  -3   1  11 9622.43 1145.15   1
  -2   1  1111940.00  280.41   1
  -1   1  11 7463.98  185.31   1
   0   1  11  355.32   80.86   1
   1   1  11  110.33   68.17   1
   2   1  11 1684.80   95.15   1
   3   1  11 4459.51  229.70   1
  -7   2  11 3143.87  204.90   1
  -6   2  11 5074.65  288.93   1
  -5   2  11 8035.92  351.23   1
  -4   2  11 6232.16  308.63   1
  -3   2  11  557.42   67.21   1
  -2   2  11   91.21  125.91   1
  -1   2  11 2271.91  151.46   1
   0   2  11 5429.22  160.43   1
   1   2  11 5524.18  448.93   1
   2   2  11 6358.86  305.66   1
   3   2  11 1156.25   88.96   1
  -7   3  11  358.64   73.82   1
  -6   3  11 -110.25  142.53   1
  -5   3  11 -115.02  136.05   1
  -4   3  11  157.62  156.93   1
  -3   3  11    0.00  109.20   1
  -2   3  11  524.97   55.13   1
  -1   3  11  111.86   76.10   1
   0   3  11  213.13   59.88   1
   1   3  11  877.45  125.69   1
   2   3  11    0.00  125.83   1
   3   3  11  -23.12  151.88   1
  -7   4  11 1980.23  145.75   1
  -6   4  11 3749.90  256.76   1
  -5   4  11 3592.45  250.50   1
  -4   4  11 1798.37  131.95   1
  -3   4  11  275.93  119.91   1
  -2   4  11  927.87   86.19   1
  -1   4  11 3094.66  147.70   1
   0   4  11 5821.04  139.22   1
   1   4  11 5304.28  165.83   1
   2   4  11 2958.10  189.17   1
  -7   5  11 1174.58   92.44   1
  -6   5  11  840.73   87.63   1
  -5   5  11  -62.41  129.66   1
  -4   5  11 2754.42  204.61   1
  -3   5  11 3242.71  204.36   1
  -2   5  11 2967.26  156.61   1
  -1   5  11 3612.83  155.47   1
   0   5  11  867.92   48.71   1
   1   5  11   50.38  101.20   1
   2   5  11 1373.55  109.77   1
  -7   6  11   21.98  118.40   1
  -6   6  11  526.83   71.68   1
  -5   6  11  224.94  101.22   1
  -4   6  11  156.45   92.50   1
  -3   6  11  -96.22   96.22   1
  -2   6  11  165.21   87.02   1
  -1   6  11  109.82   74.68   1
   0   6  11  169.86   59.50   1
   1   6  11  337.37   31.57   1
   2   6  11   75.20   91.47   1
  -6   7  11  201.77  140.58   1
  -5   7  11  216.63   56.21   1
  -4   7  11 2446.73  183.00   1
  -3   7  11 6743.42  241.54   1
  -2   7  11 5225.33  199.38   1
  -1   7  11 3948.30  165.00   1
   0   7  11 2869.35  117.60   1
   1   7  11   72.84   61.05   1
   2   7  11 1531.24  123.18   1
  -6   8  11 3081.88  218.30   1
  -5   8  11 2643.69  202.37   1
  -4   8  11 1820.70  127.56   1
  -3   8  11  628.25   53.26   1
  -2   8  11  574.10   54.18   1
  -1   8  11 2830.62  148.94   1
   0   8  11 4523.13  204.97   1
   1   8  11 3873.05  133.22   1
   2   8  11 1111.26   97.13   1
  -6   9  11  105.87  130.89   1
  -5   9  11  202.19  132.51   1
  -4   9  11  718.73   63.44   1
  -3   9  11  601.10   51.59   1
  -2   9  11  253.83   41.91   1
  -1   9  11  210.93   92.48   1
   0   9  11  413.68  158.04   1
   1   9  11    9.48   76.15   1
  -5  10  11 5447.34  250.12   1
  -4  10  11 5690.42  232.93   1
  -3  10  11 2409.83  167.11   1
  -2  10  11  246.38  101.10   1
  -1  10  11 2791.48  152.01   1
   0  10  11 6387.07  200.79   1
   1  10  11 5970.27  159.14   1
  -5  11  11  526.59   60.76   1
  -4  11  11  737.70   60.59   1
  -3  11  11 3363.54  179.69   1
  -2  11  11 4445.61  191.56   1
  -1  11  11 1769.09  137.02   1
   0  11  11  840.74   49.19   1
  -4  12  11  115.74   91.50   1
  -3  12  11  201.42   99.19   1
  -2  12  11  -64.99   92.85   1
  -1  12  11  987.54   66.81   1
   0  12  11  885.24   48.60   1
  -3  13  11 3793.37  189.14   1
  -2  13  11 6223.62  234.37   1
  -6   0  12 3188.74  236.88   1
  -5   0  12 7524.07  361.87   1
  -4   0  12 7598.04  362.49   1
  -3   0  12 4207.71  289.75   1
  -2   0  12 4739.75  316.67   1
  -1   0  12   64.93   96.53   1
   0   0  12 1981.33  105.86   1
   1   0  12 4892.67  222.98   1
  -6   1  12  326.21  124.76   1
  -5   1  12  498.67   82.90   1
  -4   1  12 -101.13  119.23   1
  -3   1  12   69.44  193.34   1
  -2   1  12  980.58   86.25   1
  -1   1  12 2226.69  111.10   1
   0   1  12  255.27   32.29   1
   1   1  12  700.90   39.37   1
  -6   2  12 2475.76  193.49   1
  -5   2  12 1825.80  149.62   1
  -4   2  12 1196.10   99.05   1
  -3   2  12 1007.27   81.54   1
  -2   2  12  -51.18  160.98   1
  -1   2  12  323.45   50.76   1
   0   2  12 1707.04   85.20   1
   1   2  12 1946.06  324.24   1
  -6   3  12 2061.63  181.83   1
  -5   3  12  875.28   85.59   1
  -4   3  12  309.12   64.79   1
  -3   3  12 1832.54  130.24   1
  -2   3  12 6173.15  300.88   1
  -1   3  12 8812.86  248.85   1
   0   3  12 3565.70  132.87   1
   1   3  12 2178.46  163.89   1
  -6   4  12 -102.37  149.36   1
  -5   4  12  564.38   70.99   1
  -4   4  12 1774.07  142.85   1
  -3   4  12  734.84   71.51   1
  -2   4  12 1225.26  101.62   1
  -1   4  12   59.36   37.38   1
   0   4  12  -24.19   61.87   1
   1   4  12  368.99   86.67   1
  -6   5  12 1147.30   99.81   1
  -5   5  12  196.39  129.05   1
  -4   5  12   99.51  125.56   1
  -3   5  12 1315.41  111.06   1
  -2   5  12 2918.19  178.91   1
  -1   5  12 1881.92  138.80   1
   0   5  12 2648.79  107.70   1
   1   5  12  647.83   41.22   1
  -5   6  12 3365.04  240.39   1
  -4   6  12 6225.71  285.62   1
  -3   6  12 3559.61  200.77   1
  -2   6  12  177.50  101.39   1
  -1   6  12  191.07   41.64   1
   0   6  12 1588.06  106.46   1
  -5   7  12  154.81  125.30   1
  -4   7  12  243.58  120.02   1
  -3   7  12  479.31   54.69   1
  -2   7  12 1772.65  133.11   1
  -1   7  12 1492.11  105.58   1
   0   7  12  547.86   34.96   1
  -5   8  12 1880.59  141.15   1
  -4   8  12 3942.35  226.62   1
  -3   8  12 3193.34  176.84   1
  -2   8  12  243.29  107.05   1
  -1   8  12   11.08   91.83   1
   0   8  12  362.84   39.85   1
  -4   9  12  143.05  102.72   1
  -3   9  12 2015.14  131.10   1
  -2   9  12 4397.51  205.76   1
  -1   9  12 5968.00  221.80   1
  -3  10  12  209.97   47.10   1
  -2  10  12  -92.61  106.46   1
  -4   1  13   36.42   66.05   1
  -3   1  13   59.42  104.10   1
  -2   1  13  744.95   52.00   1
  -1   1  13 2158.11   99.87   1
  -4   2  13 2558.36  202.16   1
  -3   2  13 4200.90  287.37   1
  -2   2  13 2779.11  210.96   1
  -1   2  13  957.56   77.71   1
  -4   3  13   72.44   70.19   1
  -3   3  13   69.08  150.89   1
  -2   3  13   48.55  138.45   1
  -1   3  13  152.95  101.27   1
  -4   4  13 3227.71  215.91   1
  -3   4  13 4091.83  273.17   1
  -2   4  13 4323.98  242.12   1
  -3   5  13 -104.10  123.22   1
   0   0   0    0.00    0.00   1
;
_shelx_hkl_checksum     7000
_shelx_res_file
;
    shelx.res created by SHELXL-2014/7
TITL chouri1 in P 21/c
CELL  0.71073   7.8752  18.3795  10.4445   90.000  105.949   90.000
ZERR     4.00   0.0030   0.0050   0.0040    0.000    0.030    0.000
LATT   1
SYMM  - X, 1/2 + Y, 1/2 - Z
SFAC  C    H    BI   CL   N   O
UNIT  24   64   4    20   8   4
HTAB
BOND $H
ACTA
L.S.  10
DFIX 0.85 0.01 OW  HW1
DFIX 0.85 0.01 OW  HW2
WGHT    0.062600    4.467200
EXTI    0.000000
FVAR       0.99928
BI    3    0.420967    0.420729    0.346701    11.00000    0.02358    0.02671 =
         0.02411   -0.00229    0.00481   -0.00230
CL1   4    0.257547    0.509341    0.504376    11.00000    0.02527    0.03737 =
         0.03534    0.00258    0.00725    0.00062
CL2   4    0.463458    0.324834    0.543895    11.00000    0.03432    0.03598 =
         0.03737    0.00665    0.00871    0.00161
CL3   4    0.111703    0.367548    0.227941    11.00000    0.03518    0.05214 =
         0.03955    0.00025    0.00110   -0.01403
CL4   4    0.382080    0.524416    0.157092    11.00000    0.02814    0.05695 =
         0.04335    0.01654    0.00515   -0.00720
CL5   4    0.594138    0.336480    0.228812    11.00000    0.07028    0.06393 =
         0.06431   -0.01966    0.03189    0.01103
OW    6    0.785291    0.215038    0.479861    11.00000    0.04475    0.07295 =
         0.06658   -0.01545    0.01917    0.01709
HW1   2    0.699895    0.194674    0.500872    11.00000   10.05000
HW2   2    0.736016    0.250636    0.431962    11.00000   10.05000
N1    5    0.015702    0.353775    0.865983    11.00000    0.02414    0.03656 =
         0.02965   -0.00186    0.01260   -0.00092
AFIX  13
H1    2   -0.066817    0.340495    0.917288    11.00000   -1.20000
AFIX   0
N2    5    0.224996    0.388571    0.736880    11.00000    0.02742    0.03515 =
         0.03726    0.00468    0.01576    0.00261
AFIX  13
H2    2    0.308203    0.402587    0.686616    11.00000   -1.20000
AFIX   0
C1    1    0.178029    0.308899    0.911127    11.00000    0.03155    0.03397 =
         0.03596    0.01149    0.00859    0.00955
AFIX  23
H1A   2    0.151224    0.258418    0.886705    11.00000   -1.20000
H1B   2    0.223770    0.311695    1.007214    11.00000   -1.20000
AFIX   0
C6    1    0.070272    0.351061    0.645555    11.00000    0.04372    0.05375 =
         0.02099   -0.00308    0.00459    0.00231
AFIX  23
H6A   2    0.106267    0.304503    0.617918    11.00000   -1.20000
H6B   2    0.022417    0.380453    0.566746    11.00000   -1.20000
AFIX   0
C3    1    0.061323    0.433088    0.886839    11.00000    0.03160    0.02952 =
         0.04302   -0.00687    0.01183    0.00197
AFIX  23
H3A   2   -0.045757    0.461844    0.870817    11.00000   -1.20000
H3B   2    0.130989    0.441319    0.977853    11.00000   -1.20000
AFIX   0
C4    1    0.164086    0.455110    0.792437    11.00000    0.03797    0.03017 =
         0.05012    0.00150    0.01691   -0.00271
AFIX  23
H4A   2    0.090466    0.484135    0.720902    11.00000   -1.20000
H4B   2    0.265010    0.484266    0.838629    11.00000   -1.20000
AFIX   0
C5    1   -0.069541    0.339816    0.720640    11.00000    0.03292    0.04963 =
         0.02765   -0.00477   -0.00088   -0.00526
AFIX  23
H5A   2   -0.167306    0.373117    0.687440    11.00000   -1.20000
H5B   2   -0.114669    0.290462    0.707857    11.00000   -1.20000
AFIX   0
C2    1    0.314380    0.337440    0.845445    11.00000    0.03368    0.04133 =
         0.04033    0.01383    0.01011    0.01246
AFIX  23
H2A   2    0.407815    0.362508    0.910529    11.00000   -1.20000
H2B   2    0.366355    0.297353    0.809002    11.00000   -1.20000
AFIX   0
HKLF 4
REM  chouri1 in P 21/c
REM R1 =  0.0365 for    2681 Fo > 4sig(Fo)  and  0.0468 for all    3159 data
REM    143 parameters refined using      2 restraints
END
WGHT      0.0626      4.4819
REM Instructions for potential hydrogen bonds
EQIV $1 x, -y+1/2, z+1/2
HTAB OW Cl5_$1
HTAB OW Cl5
EQIV $2 x-1, -y+1/2, z+1/2
HTAB N1 OW_$2
HTAB N2 Cl1
HTAB N2 Cl2
EQIV $3 -x+1, -y+1, -z+1
HTAB N2 Cl4_$3
HTAB C1 Cl3_$1
EQIV $4 x, y, z+1
HTAB C1 Cl3_$4
EQIV $5 -x, -y+1, -z+1
HTAB C6 Cl1_$5
HTAB C3 Cl4_$5
HTAB C3 Cl3_$4
HTAB C3 Cl4_$4
HTAB C4 Cl1
HTAB C4 Cl4_$3
HTAB C5 Cl1_$5
HTAB C2 Cl4_$3
REM Highest difference peak  3.485,  deepest hole -2.570,  1-sigma level  0.215
Q1    1   0.3008  0.4208  0.3287  11.00000  0.05    3.48
Q2    1   0.5335  0.4199  0.3634  11.00000  0.05    3.29
Q3    1   0.4208  0.4677  0.3496  11.00000  0.05    2.51
Q4    1   0.4223  0.3727  0.3476  11.00000  0.05    2.44
Q5    1   0.5612  0.4574  0.3147  11.00000  0.05    0.81
Q6    1   0.2457  0.5701  0.5112  11.00000  0.05    0.75
Q7    1   0.1188  0.4202  0.2383  11.00000  0.05    0.73
Q8    1   0.3672  0.5104  0.5317  11.00000  0.05    0.71
Q9    1   0.5366  0.4201  0.2389  11.00000  0.05    0.70
Q10   1   0.6039  0.2677  0.6216  11.00000  0.05    0.69
Q11   1   0.2016  0.3551  0.2247  11.00000  0.05    0.67
Q12   1   0.7258  0.4183  0.2787  11.00000  0.05    0.66
Q13   1   0.3899  0.4834  0.1456  11.00000  0.05    0.65
Q14   1   0.0892  0.4255  0.1844  11.00000  0.05    0.63
Q15   1   0.5069  0.5211  0.1858  11.00000  0.05    0.63
Q16   1   0.6967  0.3348  0.2563  11.00000  0.05    0.62
Q17   1   0.1651  0.4922  0.3197  11.00000  0.05    0.62
Q18   1   0.5527  0.3814  0.4248  11.00000  0.05    0.61
Q19   1   0.5305  0.3680  0.2943  11.00000  0.05    0.60
Q20   1   0.3107  0.5088  0.6391  11.00000  0.05    0.58
;
_shelx_res_checksum     73223
