# Supplementary material for: Crystal structure of the new hybrid material bis­(1,4-diazo­niabi­cyclo­[2.2.2]octa­ne) di-μ-chlorido-bis­[tetra­chlorido­bis­muthate(III)] dihydrate
Source: Acta Crystallogr E Crystallogr Commun. 2015 Oct 28;71(Pt 11):1384–7. doi: 10.1107/S2056989015019933 (PMC4645089; doi:10.1107/S2056989015019933)
Supplement: Supplementary file 2 [file e-71-01384-Isup2.hkl]

data_I                                                                          
_shelx_title ' chouri1 in P 21/c'                                               
_shelx_refln_list_code          4                                               
_shelx_F_calc_maximum      332.13                                               
_exptl_crystal_F_000       968.00                                               
_reflns_d_resolution_high  0.7837                                               
                                                                                
loop_                                                                           
 _space_group_symop_operation_xyz                                               
 'x, y, z'                                                                      
 '-x, y+1/2, -z+1/2'                                                            
 '-x, -y, -z'                                                                   
 'x, -y-1/2, z-1/2'                                                             
                                                                                
_cell_length_a     7.8752                                                       
_cell_length_b    18.3795                                                       
_cell_length_c    10.4445                                                       
_cell_angle_alpha  90.000                                                       
_cell_angle_beta  105.949                                                       
_cell_angle_gamma  90.000                                                       
                                                                                
_shelx_F_squared_multiplier     1.000                                           
                                                                                
loop_                                                                           
 _refln_index_h                                                                 
 _refln_index_k                                                                 
 _refln_index_l                                                                 
 _refln_F_squared_calc                                                          
 _refln_F_squared_meas                                                          
 _refln_F_squared_sigma                                                         
 _refln_observed_status                                                         
   1   0   0      67776.68      71799.71      5405.00 o                         
   2   0   0      24660.74      23247.91       261.40 o                         
   3   0   0       1483.64       1819.50        99.28 o                         
   4   0   0      10319.90       9547.25       231.01 o                         
   5   0   0      26062.52      27276.08       462.79 o                         
   6   0   0      41129.89      43961.39       667.48 o                         
   7   0   0      14043.52      16434.17       443.70 o                         
   8   0   0       2306.18       2842.21       223.98 o                         
   9   0   0        254.89        310.97       158.82 o                         
   1   1   0      11949.12      10220.21        95.82 o                         
   2   1   0       1642.77       1345.10        48.98 o                         
   3   1   0      20986.14      19401.42       206.86 o                         
   4   1   0       7478.98       7136.23       144.20 o                         
   5   1   0       3922.48       4068.24       158.70 o                         
   6   1   0       2751.45       3033.91       159.76 o                         
   7   1   0         27.89         46.78        77.30 o                         
   8   1   0        387.76        309.23        60.00 o                         
   9   1   0        929.75       1069.60        65.16 o                         
   0   2   0      29644.80      31593.82       139.19 o                         
   1   2   0      19303.68      20631.00       976.18 o                         
   2   2   0        436.86        497.19        38.86 o                         
   3   2   0       1786.15       1704.44        86.72 o                         
   4   2   0       2945.98       2551.96       131.16 o                         
   5   2   0       7816.08       7384.17       232.23 o                         
   6   2   0      12140.47      12360.96       339.78 o                         
   7   2   0       4079.68       4780.65       244.22 o                         
   8   2   0         92.97         20.28       127.63 o                         
   9   2   0        150.31        142.91       156.94 o                         
   1   3   0      36050.39      38291.95      1832.85 o                         
   2   3   0      19328.16      17406.91       211.21 o                         
   3   3   0      56990.13      56986.00       532.28 o                         
   4   3   0      32541.79      31901.12       429.29 o                         
   5   3   0      14581.92      14812.82       322.35 o                         
   6   3   0        833.61        852.31        63.84 o                         
   7   3   0       1749.27       2096.50       140.77 o                         
   8   3   0       4558.83       5414.62       272.66 o                         
   9   3   0       7928.07      10081.38       396.58 o                         
   0   4   0      29984.35      30467.64       175.69 o                         
   1   4   0       1369.81       1502.32        96.28 o                         
   2   4   0      25820.24      24324.25       243.83 o                         
   3   4   0        690.94        903.47        72.05 o                         
   4   4   0       3510.21       3466.88       135.99 o                         
   5   4   0        758.81        707.64        58.37 o                         
   6   4   0       2738.92       2775.37       168.33 o                         
   7   4   0       2533.11       2619.01       193.75 o                         
   8   4   0       2216.31       2725.87       191.81 o                         
   9   4   0       1357.30       1695.40       139.50 o                         
   1   5   0        290.16        262.00        13.04 o                         
   2   5   0      17535.72      17464.96       197.17 o                         
   3   5   0      17897.56      16410.95       245.32 o                         
   4   5   0      13535.24      12620.61       253.93 o                         
   5   5   0       3035.06       2866.30       149.96 o                         
   6   5   0         31.60        172.39        74.07 o                         
   7   5   0        386.28        441.06        51.45 o                         
   8   5   0       4090.17       4212.96       237.91 o                         
   9   5   0       4297.24       4628.64       268.18 o                         
   0   6   0       2844.37       3181.06        62.80 o                         
   1   6   0      22992.33      23352.11      1112.88 o                         
   2   6   0       9933.41      10026.42       148.16 o                         
   3   6   0        801.97        857.79        65.97 o                         
   4   6   0       6411.05       5829.14       172.09 o                         
   5   6   0      16465.25      15431.61       313.54 o                         
   6   6   0      12915.48      12626.12       313.54 o                         
   7   6   0       9951.68      10381.76       313.01 o                         
   8   6   0       6927.86       6797.14       284.46 o                         
   9   6   0        690.57        626.58        76.40 o                         
   1   7   0       6882.42       6827.59        74.46 o                         
   2   7   0       9369.50       8778.97       139.83 o                         
   3   7   0       8092.72       7965.65       164.30 o                         
   4   7   0       1611.89       1369.46        95.15 o                         
   5   7   0        995.08        950.21        82.88 o                         
   6   7   0        557.89        535.59        45.06 o                         
   7   7   0       4179.52       4306.33       210.33 o                         
   8   7   0        942.95       1020.93        73.62 o                         
   9   7   0        681.31        709.54        74.66 o                         
   0   8   0      18221.21      17955.23       176.95 o                         
   1   8   0      34195.14      34156.18      1408.85 o                         
   2   8   0      16490.81      16054.11       199.34 o                         
   3   8   0       1041.57       1189.05        73.87 o                         
   4   8   0       2188.20       1929.65       102.52 o                         
   5   8   0       8709.07       7958.22       222.23 o                         
   6   8   0       3378.09       3301.26       169.57 o                         
   7   8   0       4431.75       4811.26       215.77 o                         
   8   8   0       5292.15       4735.05       245.67 o                         
   9   8   0         31.67          9.53       128.37 o                         
   1   9   0      15732.04      16016.67       206.92 o                         
   2   9   0      56152.40      54340.76       411.56 o                         
   3   9   0      33149.00      35267.45       368.42 o                         
   4   9   0      29780.97      26931.25       371.64 o                         
   5   9   0      10403.74       9577.96       249.41 o                         
   6   9   0         16.24         67.39        80.47 o                         
   7   9   0       1328.79       1285.61       110.32 o                         
   8   9   0       4995.25       5049.35       240.59 o                         
   0  10   0       1088.30        999.23        54.11 o                         
   1  10   0       5014.91       5551.22       108.62 o                         
   2  10   0        973.07       1175.88        64.41 o                         
   3  10   0        397.06        547.05        41.85 o                         
   4  10   0        866.78        741.20        59.95 o                         
   5  10   0        970.20        779.41        62.21 o                         
   6  10   0       2095.13       1856.45       133.25 o                         
   7  10   0        638.83        627.59        52.96 o                         
   8  10   0        131.12        203.90        49.22 o                         
   1  11   0       7869.08       8098.44       206.03 o                         
   2  11   0      17434.41      16510.55       226.96 o                         
   3  11   0      13059.67      13311.78       225.39 o                         
   4  11   0       8206.59       8027.66       202.98 o                         
   5  11   0       4338.46       3544.41       163.26 o                         
   6  11   0         65.65        177.43        85.94 o                         
   7  11   0        700.46        658.70        56.44 o                         
   8  11   0       2472.77       2214.05       147.81 o                         
   0  12   0      41866.87      43486.24       361.61 o                         
   1  12   0      40992.68      41458.19       921.55 o                         
   2  12   0      11292.08      10661.73       189.28 o                         
   3  12   0          7.38         51.02        47.47 o                         
   4  12   0        483.96        462.79        40.02 o                         
   5  12   0       8581.10       7344.94       229.79 o                         
   6  12   0      13454.95      11807.23       311.74 o                         
   7  12   0       8574.07       8019.47       283.65 o                         
   8  12   0       3214.61       3158.31       190.18 o                         
   1  13   0        522.86        640.08       117.87 o                         
   2  13   0        979.29        911.83        70.78 o                         
   3  13   0         27.96         82.64        57.00 o                         
   4  13   0       1933.78       2073.14       112.02 o                         
   5  13   0        766.01        747.63        50.14 o                         
   6  13   0        433.78        322.92        48.76 o                         
   7  13   0       1263.66       1131.02        99.11 o                         
   8  13   0         83.34         75.72       109.86 o                         
   0  14   0      14462.65      14719.83       221.68 o                         
   1  14   0       3265.60       3288.06        77.61 o                         
   2  14   0       1970.43       2012.51       103.02 o                         
   3  14   0         84.83         83.79        64.46 o                         
   4  14   0       1494.76       1498.93       108.79 o                         
   5  14   0       3603.60       3230.90       168.98 o                         
   6  14   0       7495.91       6694.19       245.11 o                         
   7  14   0       4185.70       3760.55       211.35 o                         
   1  15   0        518.48        697.58        65.86 o                         
   2  15   0       9153.49       8839.73       192.04 o                         
   3  15   0      14368.80      14241.67       267.39 o                         
   4  15   0       6343.84       6148.67       197.42 o                         
   5  15   0       2072.78       1829.26       133.51 o                         
   6  15   0        294.61        167.17        93.39 o                         
   7  15   0        148.54        147.41        52.51 o                         
   0  16   0        169.56        233.60        28.69 o                         
   1  16   0        849.69        961.43        79.08 o                         
   2  16   0        305.61        250.74        32.26 o                         
   3  16   0        269.66        294.99        37.46 o                         
   4  16   0        278.71        217.39        39.89 o                         
   5  16   0        589.36        618.07        48.01 o                         
   6  16   0          4.00         21.48        88.70 o                         
   7  16   0         35.71       -107.50       107.50 o                         
   1  17   0       1902.30       2037.67        76.90 o                         
   2  17   0       4087.53       3839.00       148.80 o                         
   3  17   0      14370.20      15020.22       289.78 o                         
   4  17   0       5415.98       5324.57       195.49 o                         
   5  17   0       1247.82       1157.67        99.11 o                         
   6  17   0         48.73        -37.08       107.94 o                         
   0  18   0       8223.71       8620.94       208.96 o                         
   1  18   0       5384.52       5836.80       126.21 o                         
   2  18   0       3278.13       3218.67       142.25 o                         
   3  18   0         16.97        -39.50        82.55 o                         
   4  18   0       2953.44       2987.54       163.75 o                         
   5  18   0       3638.54       3260.26       178.09 o                         
   6  18   0       3215.86       2714.96       178.96 o                         
   1  19   0        257.53        294.87        27.12 o                         
   2  19   0          6.17         95.88        73.62 o                         
   3  19   0         34.82         21.05        78.31 o                         
   4  19   0         35.80         91.74        81.26 o                         
   5  19   0          3.05         14.29        89.48 o                         
   0  20   0       9024.25       9905.27       240.23 o                         
   1  20   0       7922.46       8924.12       164.95 o                         
   2  20   0       3408.45       3555.17       162.52 o                         
   3  20   0         99.95         -5.64        93.75 o                         
   4  20   0       1252.91       1489.84       112.48 o                         
   5  20   0       2083.89       2169.40       160.92 o                         
   1  21   0       2333.85       2294.59       102.38 o                         
   2  21   0       3555.35       3683.38       175.77 o                         
   3  21   0       4970.46       5585.44       212.68 o                         
   4  21   0       3885.25       4131.78       200.94 o                         
   0  22   0          9.35        -65.83        81.77 o                         
   1  22   0         25.71         78.51        59.95 o                         
   2  22   0          0.53         89.56        76.65 o                         
   3  22   0        307.08        356.70        52.02 o                         
   1  23   0       1086.09       1174.49        69.12 o                         
  -9   1   1       5313.89       6248.75       227.63 o                         
  -8   1   1       7151.41       7722.05       227.84 o                         
  -7   1   1      17899.52      19660.07       392.41 o                         
  -6   1   1       6769.01       7135.38       178.48 o                         
  -5   1   1        119.00        129.69        58.60 o                         
  -4   1   1      21725.05      21048.60       284.50 o                         
  -3   1   1      63787.43      60567.03      1000.41 o                         
  -2   1   1      45177.52      40644.11       267.58 o                         
  -1   1   1      59368.96      53171.54      1421.76 o                         
   0   1   1      23797.73      24249.58       428.52 o                         
   1   1   1       4632.46       4147.69       148.05 o                         
   2   1   1      15732.44      14862.47       515.20 o                         
   3   1   1      30913.27      31385.32       886.61 o                         
   4   1   1      11282.70      11830.25       201.09 o                         
   5   1   1       9589.10      10324.91       299.65 o                         
   6   1   1      12304.34      13200.37       255.14 o                         
   7   1   1        154.90        100.84        85.79 o                         
   8   1   1        530.94        632.04        51.89 o                         
   9   1   1       1848.23       2327.10       126.50 o                         
  -9   2   1        136.47        244.28       146.71 o                         
  -8   2   1        162.64        287.92       145.61 o                         
  -7   2   1       8224.84       8986.72       309.81 o                         
  -6   2   1      22823.64      24104.94       458.46 o                         
  -5   2   1      26725.33      25585.16       428.84 o                         
  -4   2   1      58710.69      50818.58       574.18 o                         
  -3   2   1      10846.41       9073.24       191.56 o                         
  -2   2   1       1235.17       1185.70        64.04 o                         
  -1   2   1      25385.93      27879.56       807.11 o                         
   0   2   1      23326.58      24612.32       728.58 o                         
   1   2   1      77197.51      81038.18     13671.52 o                         
   2   2   1      65260.38      66037.59       529.28 o                         
   3   2   1      29316.95      28905.44       372.73 o                         
   4   2   1        135.97        145.90        29.30 o                         
   5   2   1        164.17        210.84        36.68 o                         
   6   2   1       9796.24      10344.63       311.31 o                         
   7   2   1      12172.30      13647.70       400.45 o                         
   8   2   1       3438.79       4102.28       259.88 o                         
   9   2   1       3170.27       4195.31       282.56 o                         
  -9   3   1         19.69        -22.17       137.38 o                         
  -8   3   1         62.82        171.71       114.45 o                         
  -7   3   1        498.47        598.95        57.82 o                         
  -6   3   1       3303.52       3479.06       178.90 o                         
  -5   3   1          4.90         38.11        64.18 o                         
  -4   3   1       6723.93       6358.87       183.35 o                         
  -3   3   1        525.07        608.07        45.43 o                         
  -2   3   1       2393.53       2259.75        76.71 o                         
  -1   3   1         21.13        215.59        11.61 o                         
   0   3   1       1283.83       1247.78        21.82 o                         
   1   3   1      11900.76      12746.23       632.25 o                         
   2   3   1      64813.40      59009.04       466.04 o                         
   3   3   1       3867.13       4157.11       133.17 o                         
   4   3   1        161.24        116.01        63.73 o                         
   5   3   1        586.46        693.96        54.40 o                         
   6   3   1        119.80         72.80        93.86 o                         
   7   3   1        287.19        289.73       116.72 o                         
   8   3   1        685.32        757.40        71.90 o                         
   9   3   1         12.53        -81.25       158.08 o                         
  -9   4   1        908.28       1110.68        92.80 o                         
  -8   4   1        104.33         90.29       118.45 o                         
  -7   4   1       3071.93       3436.55       199.05 o                         
  -6   4   1       8147.14       8304.84       256.57 o                         
  -5   4   1       8398.19       8070.89       227.89 o                         
  -4   4   1      10402.34      10035.53       224.05 o                         
  -3   4   1       9003.73       8774.20       177.31 o                         
  -2   4   1         39.48         71.57        31.37 o                         
  -1   4   1       9186.91       9856.47       383.55 o                         
   0   4   1      28695.22      28075.55       851.07 o                         
   1   4   1      35432.34      37528.32      3483.11 o                         
   2   4   1      50106.45      52634.32       401.95 o                         
   3   4   1      15539.28      15315.10       248.66 o                         
   4   4   1       2903.64       2939.10       132.34 o                         
   5   4   1       3885.03       3974.69       171.89 o                         
   6   4   1      10709.18      10583.06       304.74 o                         
   7   4   1      13197.54      14891.29       395.17 o                         
   8   4   1      13019.70      14229.06       419.57 o                         
   9   4   1       4756.43       5778.83       300.05 o                         
  -9   5   1       4302.68       4994.77       277.21 o                         
  -8   5   1       7694.91       8329.95       301.77 o                         
  -7   5   1       4046.59       4307.50       211.72 o                         
  -6   5   1         89.86        210.56        39.43 o                         
  -5   5   1        828.29        714.38        56.13 o                         
  -4   5   1       1927.30       2170.40       106.95 o                         
  -3   5   1      29041.52      26311.35       315.42 o                         
  -2   5   1      26032.38      26165.51       245.16 o                         
  -1   5   1      30665.73      33079.65      1831.68 o                         
   0   5   1       9426.66       8957.35       221.16 o                         
   1   5   1         22.67        134.44        52.16 o                         
   2   5   1       4393.30       4217.04        99.42 o                         
   3   5   1      26249.81      24752.46       313.77 o                         
   4   5   1      39053.84      37111.32       463.92 o                         
   5   5   1      25173.25      25346.83       419.69 o                         
   6   5   1       8099.62       8614.59       263.01 o                         
   7   5   1        483.06        501.45        59.28 o                         
   8   5   1         17.95        145.78       119.53 o                         
   9   5   1       2142.93       2066.39       153.90 o                         
  -9   6   1          3.97        -97.27       137.54 o                         
  -8   6   1        480.68        608.45        66.20 o                         
  -7   6   1         85.68         14.55        99.21 o                         
  -6   6   1         56.41        -54.49        86.03 o                         
  -5   6   1        970.00        854.11        58.78 o                         
  -4   6   1        595.29        636.03        46.69 o                         
  -3   6   1       3303.97       3179.36       106.12 o                         
  -2   6   1       1280.18       1256.83        58.03 o                         
  -1   6   1        204.95        262.50        18.01 o                         
   0   6   1       2163.06       2272.85        39.42 o                         
   1   6   1       2170.78       2225.44        43.73 o                         
   2   6   1       2502.91       2547.99        79.62 o                         
   3   6   1        484.31        419.80        29.99 o                         
   4   6   1       5289.07       5321.76       166.80 o                         
   5   6   1        538.79        575.94        43.60 o                         
   6   6   1        269.39        249.84        42.49 o                         
   7   6   1        286.96        414.24        50.99 o                         
   8   6   1        383.48        415.12        59.24 o                         
   9   6   1         70.06        -20.45       136.71 o                         
  -9   7   1       5932.75       6545.07       291.37 o                         
  -8   7   1       9751.93       9878.25       318.67 o                         
  -7   7   1       6782.27       7024.29       253.63 o                         
  -6   7   1       2319.19       2155.03       140.95 o                         
  -5   7   1        206.50         44.65        68.16 o                         
  -4   7   1       3662.79       3147.46       125.57 o                         
  -3   7   1      15955.61      16277.72       235.58 o                         
  -2   7   1     100268.49     103453.30       582.04 o                         
  -1   7   1      42042.07      45512.38      2630.37 o                         
   0   7   1       6196.13       6096.41       132.09 o                         
   1   7   1       3334.54       3503.21       115.91 o                         
   2   7   1       6535.77       6576.81       127.94 o                         
   3   7   1      21432.12      21294.24       281.35 o                         
   4   7   1      45180.18      38968.20       474.21 o                         
   5   7   1      27280.19      26005.66       421.08 o                         
   6   7   1       3310.28       3220.78       171.98 o                         
   7   7   1       2077.50       2007.60       131.78 o                         
   8   7   1        512.87        484.29        61.96 o                         
  -9   8   1        907.66       1034.95        78.63 o                         
  -8   8   1         67.41        -63.94       120.34 o                         
  -7   8   1       1324.28       1322.12       105.80 o                         
  -6   8   1       6491.35       6314.53       219.09 o                         
  -5   8   1      14767.59      12990.67       279.89 o                         
  -4   8   1      10005.39       8706.65       204.01 o                         
  -3   8   1       2275.91       2266.63        94.98 o                         
  -2   8   1       1718.36       1677.17        67.58 o                         
  -1   8   1       2043.60       2129.66        49.34 o                         
   0   8   1      26312.93      26172.22       157.37 o                         
   1   8   1      30514.64      30383.96       756.40 o                         
   2   8   1      19561.11      19787.09       227.84 o                         
   3   8   1        565.03        548.67        43.11 o                         
   4   8   1        299.52        263.40        32.27 o                         
   5   8   1        681.71        560.69        51.10 o                         
   6   8   1       3285.98       3147.61       160.13 o                         
   7   8   1       5133.09       5096.78       224.83 o                         
   8   8   1       5163.48       4602.13       243.17 o                         
  -9   9   1        307.76        184.42       143.50 o                         
  -8   9   1        687.35        721.57        60.35 o                         
  -7   9   1        161.75        201.59        43.94 o                         
  -6   9   1         75.04        -11.96        88.81 o                         
  -5   9   1          4.25          5.02        72.33 o                         
  -4   9   1         15.51        -36.03        56.82 o                         
  -3   9   1        481.82        468.53        34.57 o                         
  -2   9   1       4843.14       4724.91       111.74 o                         
  -1   9   1       2259.35       2463.43       124.56 o                         
   0   9   1        486.89        456.00        25.91 o                         
   1   9   1       4047.52       4235.17        69.07 o                         
   2   9   1       1834.72       1917.41        78.12 o                         
   3   9   1       1519.38       1500.85        81.99 o                         
   4   9   1       1462.45       1397.98        99.95 o                         
   5   9   1       1025.73        986.34        73.72 o                         
   6   9   1         22.14         63.49        68.96 o                         
   7   9   1         21.19        -37.16        93.12 o                         
   8   9   1         28.46         25.03       118.41 o                         
  -8  10   1         90.71         71.39       112.55 o                         
  -7  10   1       4038.00       3610.97       199.96 o                         
  -6  10   1      20840.69      18847.09       374.03 o                         
  -5  10   1      47224.15      39165.89       520.22 o                         
  -4  10   1      24490.56      22371.78       335.38 o                         
  -3  10   1      11518.07      11198.05       201.46 o                         
  -2  10   1        542.79        712.93        53.46 o                         
  -1  10   1      18234.32      19318.04       806.89 o                         
   0  10   1      30533.56      30924.28       466.93 o                         
   1  10   1      57906.22      58473.82       984.74 o                         
   2  10   1      28244.46      26334.88       286.29 o                         
   3  10   1       7245.13       7492.65       170.10 o                         
   4  10   1        996.69       1126.09        86.35 o                         
   5  10   1       3277.14       2683.88       148.02 o                         
   6  10   1       2800.19       2409.32       150.24 o                         
   7  10   1       7325.27       7081.05       265.95 o                         
   8  10   1       3967.88       3861.73       219.86 o                         
  -8  11   1       3137.30       2813.32       190.28 o                         
  -7  11   1       2226.22       2288.41       151.20 o                         
  -6  11   1       3260.71       2879.85       158.10 o                         
  -5  11   1        275.84        185.16        88.98 o                         
  -4  11   1       6898.41       6614.19       186.34 o                         
  -3  11   1       9191.50       9215.54       188.06 o                         
  -2  11   1      18081.29      17735.42       230.72 o                         
  -1  11   1      13098.30      14121.55       715.59 o                         
   0  11   1      18678.14      18976.62       157.09 o                         
   1  11   1       3481.03       3386.67       179.20 o                         
   2  11   1       2280.40       2084.90        87.15 o                         
   3  11   1       3174.07       3252.12       117.22 o                         
   4  11   1       4988.53       4583.90       167.71 o                         
   5  11   1       6786.31       5471.59       201.06 o                         
   6  11   1       2527.26       2362.10       148.99 o                         
   7  11   1       1313.29       1227.78       112.80 o                         
   8  11   1        765.01        808.75        64.78 o                         
  -8  12   1        440.95        415.60        58.12 o                         
  -7  12   1         18.85       -103.77       103.77 o                         
  -6  12   1       1085.83        912.74        60.98 o                         
  -5  12   1       2698.52       2373.81       140.13 o                         
  -4  12   1       3611.16       3244.31       136.57 o                         
  -3  12   1        523.63        567.49        41.52 o                         
  -2  12   1          0.85         52.75        40.36 o                         
  -1  12   1       1626.24       1736.95        64.88 o                         
   0  12   1       5589.34       5471.58        91.82 o                         
   1  12   1       7656.64       7950.60       107.73 o                         
   2  12   1        313.22        319.03        25.50 o                         
   3  12   1         21.92         45.82        50.50 o                         
   4  12   1        521.56        475.19        38.73 o                         
   5  12   1        479.17        355.58        44.17 o                         
   6  12   1        963.14        906.35        64.77 o                         
   7  12   1       1303.91       1189.51       101.21 o                         
   8  12   1        159.09        119.50       120.64 o                         
  -8  13   1       4174.87       3725.82       216.87 o                         
  -7  13   1       4187.50       3906.73       209.00 o                         
  -6  13   1       2504.05       2281.20       147.64 o                         
  -5  13   1         48.56        123.37        62.89 o                         
  -4  13   1       7750.37       7563.56       201.08 o                         
  -3  13   1      10949.88      11307.85       218.33 o                         
  -2  13   1      11921.35      11943.96       204.85 o                         
  -1  13   1      20035.86      21144.39       746.85 o                         
   0  13   1      11478.20      11600.54       133.95 o                         
   1  13   1        412.97        425.23        23.24 o                         
   2  13   1       3739.26       3657.90       122.17 o                         
   3  13   1       7469.98       7587.76       185.63 o                         
   4  13   1      17926.75      16782.81       310.35 o                         
   5  13   1      11201.28       9678.90       269.93 o                         
   6  13   1       6779.03       5874.52       230.67 o                         
   7  13   1        748.57        668.61        59.84 o                         
  -7  14   1       2272.82       2071.86       161.09 o                         
  -6  14   1       2243.79       1870.56       142.13 o                         
  -5  14   1       6077.62       5447.94       199.15 o                         
  -4  14   1       5146.43       4718.26       169.94 o                         
  -3  14   1       4061.93       3931.97       134.94 o                         
  -2  14   1        120.28        104.17        54.86 o                         
  -1  14   1       3816.55       4169.02       107.32 o                         
   0  14   1       4565.08       4669.76        93.01 o                         
   1  14   1      11288.88      11596.53       143.93 o                         
   2  14   1       6417.52       6308.06       162.31 o                         
   3  14   1       8740.55       8820.12       208.38 o                         
   4  14   1       1757.00       1644.82       118.94 o                         
   5  14   1       1990.12       1653.15       107.72 o                         
   6  14   1       1597.46       1480.61       112.83 o                         
   7  14   1       2223.26       1861.41       138.60 o                         
  -7  15   1       1195.53       1074.65        97.58 o                         
  -6  15   1         79.63          0.00        90.02 o                         
  -5  15   1         47.79         63.15        72.77 o                         
  -4  15   1        780.82        731.25        66.30 o                         
  -3  15   1       1226.97       1316.17        97.62 o                         
  -2  15   1        484.98        451.93        31.34 o                         
  -1  15   1       3979.90       4113.22       165.19 o                         
   0  15   1        758.27        602.57       111.32 o                         
   1  15   1        142.08        102.05        41.55 o                         
   2  15   1       1758.29       1965.15       100.33 o                         
   3  15   1       3983.11       4179.74       155.43 o                         
   4  15   1       2646.92       2489.58       135.44 o                         
   5  15   1       1466.04       1357.85       107.13 o                         
   6  15   1       2004.84       1854.62       124.40 o                         
   7  15   1          1.11         73.88        97.35 o                         
  -7  16   1       1574.19       1409.08       125.04 o                         
  -6  16   1       3409.17       3090.59       181.48 o                         
  -5  16   1       3776.32       3420.59       178.26 o                         
  -4  16   1       6938.95       6802.36       208.39 o                         
  -3  16   1       2077.70       2135.00       119.36 o                         
  -2  16   1        206.68        221.07        30.86 o                         
  -1  16   1       3805.91       3909.18       165.51 o                         
   0  16   1      13036.31      13470.73       165.34 o                         
   1  16   1      11000.94      11658.99       236.54 o                         
   2  16   1      10542.45      10312.60       225.05 o                         
   3  16   1       9022.88       9097.69       227.70 o                         
   4  16   1        253.93        165.25        86.78 o                         
   5  16   1       1250.57       1189.88        87.45 o                         
   6  16   1       4661.10       3542.92       202.01 o                         
  -6  17   1        271.91        249.69        49.85 o                         
  -5  17   1         52.06        -24.95        95.55 o                         
  -4  17   1        916.89        902.62        74.06 o                         
  -3  17   1       3151.20       3296.28       143.96 o                         
  -2  17   1       5364.81       5311.00       169.68 o                         
  -1  17   1       2975.26       3235.08       201.89 o                         
   0  17   1        141.87         64.05        53.93 o                         
   1  17   1        521.60        561.83        32.09 o                         
   2  17   1       1313.61       1210.45        82.21 o                         
   3  17   1       3034.37       2902.74       147.19 o                         
   4  17   1       5920.65       6045.78       213.85 o                         
   5  17   1       2249.23       2230.77       148.70 o                         
   6  17   1       1014.74        862.98        72.75 o                         
  -6  18   1       1088.54       1010.81        83.98 o                         
  -5  18   1        555.67        260.45       117.94 o                         
  -4  18   1       2626.15       2577.23       149.39 o                         
  -3  18   1       1681.86       1853.59       121.10 o                         
  -2  18   1        187.08          4.42        76.02 o                         
  -1  18   1        303.65        274.13        28.79 o                         
   0  18   1       2262.22       2399.17        86.26 o                         
   1  18   1        455.48        462.84        26.48 o                         
   2  18   1       2635.82       2703.11       129.53 o                         
   3  18   1       1928.48       2111.00       124.78 o                         
   4  18   1        121.18        189.68        82.58 o                         
   5  18   1        151.96        -41.77       103.82 o                         
  -5  19   1          2.80        -99.87        99.87 o                         
  -4  19   1       2335.06       2106.93       150.05 o                         
  -3  19   1       9646.44       9770.12       259.26 o                         
  -2  19   1      12478.37      13206.48       280.91 o                         
  -1  19   1      13299.25      14577.29       541.27 o                         
   0  19   1       3042.46       3099.75       103.78 o                         
   1  19   1          6.91         62.51        49.45 o                         
   2  19   1        967.87       1089.30        75.46 o                         
   3  19   1       6060.38       6312.71       212.67 o                         
   4  19   1       6334.59       6409.46       226.07 o                         
   5  19   1       3834.14       3634.63       201.72 o                         
  -5  20   1       1306.17       1151.49        90.39 o                         
  -4  20   1        625.02        578.30        51.82 o                         
  -3  20   1         96.03         56.92        96.35 o                         
  -2  20   1         25.43         35.94        88.97 o                         
  -1  20   1         36.63        -21.49        59.18 o                         
   0  20   1       1968.82       2011.23        91.29 o                         
   1  20   1       2015.43       2351.69        94.75 o                         
   2  20   1       1954.68       2196.11       132.08 o                         
   3  20   1        597.10        732.67        57.02 o                         
   4  20   1         12.55        -86.01        97.18 o                         
  -4  21   1        309.49        331.65        50.64 o                         
  -3  21   1       1797.27       1748.12       134.83 o                         
  -2  21   1       2110.00       2340.68       148.61 o                         
  -1  21   1       1585.28       1707.45       204.45 o                         
   0  21   1        490.49        405.79        38.05 o                         
   1  21   1          7.32         84.75        59.59 o                         
   2  21   1         95.99        191.48        81.19 o                         
   3  21   1        686.79        718.96        68.24 o                         
   4  21   1       1059.98       1146.08        76.40 o                         
  -3  22   1        949.22        900.55        74.21 o                         
  -2  22   1          3.52          5.98        89.82 o                         
  -1  22   1        273.03        293.55        40.53 o                         
   0  22   1       4871.67       5684.20       145.64 o                         
   1  22   1       6745.00       7782.97       167.24 o                         
   2  22   1       5432.08       5835.78       222.74 o                         
   3  22   1       1583.85       1826.99       120.43 o                         
  -1  23   1       1480.32       1524.66       117.51 o                         
   0  23   1       1049.72       1263.51        68.24 o                         
   1  23   1        122.33        183.40        72.47 o                         
  -9   0   2       7066.45       8459.46       361.48 o                         
  -8   0   2       4606.29       5213.06       279.16 o                         
  -7   0   2        612.23        752.24        82.16 o                         
  -6   0   2       7937.51       7991.87       271.03 o                         
  -5   0   2      29601.95      29782.79       466.46 o                         
  -4   0   2     110310.48     113721.15       940.09 o                         
  -3   0   2      47224.21      47503.39       478.74 o                         
  -2   0   2       5150.59       5313.88       126.51 o                         
  -1   0   2       6553.68       7603.84       128.21 o                         
   0   0   2      26109.49      26722.45      1125.89 o                         
   1   0   2      22646.39      23050.43      1149.37 o                         
   2   0   2      65304.16      72401.49       594.88 o                         
   3   0   2      27236.59      29470.29       395.37 o                         
   4   0   2        980.52       1189.04        79.84 o                         
   5   0   2       1608.06       1665.30       114.53 o                         
   6   0   2       1054.16       1289.45       100.53 o                         
   7   0   2       2510.39       3138.67       232.84 o                         
   8   0   2       9866.59      11194.75       430.09 o                         
   9   0   2       8454.24      10531.41       430.35 o                         
  -9   1   2        534.95        766.13        72.59 o                         
  -8   1   2       1688.90       1782.35        99.16 o                         
  -7   1   2       7415.86       8164.97       274.57 o                         
  -6   1   2       2700.18       2705.84       116.67 o                         
  -5   1   2       8322.33       8008.71       295.39 o                         
  -4   1   2       1211.82       1140.30        67.78 o                         
  -3   1   2       2396.32       2422.50        71.39 o                         
  -2   1   2        813.64        842.78        46.06 o                         
  -1   1   2      18876.75      18308.87       681.30 o                         
   0   1   2      18403.80      18201.47       110.12 o                         
   1   1   2       1344.21       1330.67        49.88 o                         
   2   1   2       4541.05       4729.81       125.79 o                         
   3   1   2         33.02         57.41        40.89 o                         
   4   1   2       1151.91       1311.10        66.70 o                         
   5   1   2       5780.67       5850.44       160.07 o                         
   6   1   2       2679.17       2910.00       136.88 o                         
   7   1   2        806.71        935.34        85.46 o                         
   8   1   2        449.38        520.00        72.75 o                         
   9   1   2        107.71        157.29        69.62 o                         
  -9   2   2       1351.31       1642.49       136.56 o                         
  -8   2   2         35.94         88.35       116.34 o                         
  -7   2   2         14.37        -93.46       123.44 o                         
  -6   2   2       1096.44       1129.97        92.24 o                         
  -5   2   2      16989.53      16393.73       333.72 o                         
  -4   2   2      17200.54      16203.95       301.19 o                         
  -3   2   2       3894.46       3111.54       114.54 o                         
  -2   2   2        149.75        312.50        24.82 o                         
  -1   2   2        924.11       1144.07        85.68 o                         
   0   2   2       3122.36       2863.92        42.89 o                         
   1   2   2       9465.22       9878.29       574.13 o                         
   2   2   2      12705.55      13801.85       223.13 o                         
   3   2   2      17762.78      18422.98       304.05 o                         
   4   2   2       3352.15       3123.76       145.45 o                         
   5   2   2       1052.18        949.41        72.38 o                         
   6   2   2       1178.25       1227.85       100.67 o                         
   7   2   2        226.80        247.77        61.29 o                         
   8   2   2       2562.02       3095.74       245.50 o                         
   9   2   2       2170.94       2760.00       208.09 o                         
  -9   3   2       1625.87       1884.36       144.71 o                         
  -8   3   2       7717.04       8348.34       329.90 o                         
  -7   3   2      18312.12      20355.84       454.18 o                         
  -6   3   2      13374.43      14246.88       340.41 o                         
  -5   3   2      10322.70       9745.06       255.87 o                         
  -4   3   2        357.45        298.73        34.56 o                         
  -3   3   2       6848.06       6289.89       161.15 o                         
  -2   3   2      39013.08      38852.29       355.00 o                         
  -1   3   2      99655.02     109327.94     10221.81 o                         
   0   3   2      81664.57      79981.56      4211.17 o                         
   1   3   2      24629.29      26219.57      1787.67 o                         
   2   3   2      12984.11      12839.92       201.97 o                         
   3   3   2       7315.40       7673.44       191.64 o                         
   4   3   2      18845.94      20298.68       357.58 o                         
   5   3   2      29244.43      31758.58       506.57 o                         
   6   3   2      23678.67      26059.31       508.72 o                         
   7   3   2       6555.77       7129.20       298.11 o                         
   8   3   2       1468.21       1937.59       158.57 o                         
   9   3   2        141.50        229.03       142.03 o                         
  -9   4   2        317.16        333.58       158.08 o                         
  -8   4   2       2579.52       2845.07       204.64 o                         
  -7   4   2          9.25        132.70        93.46 o                         
  -6   4   2       2522.49       2482.79       158.93 o                         
  -5   4   2       1774.49       1546.11        98.35 o                         
  -4   4   2       5391.49       5261.37       160.60 o                         
  -3   4   2       7578.28       7075.89       164.51 o                         
  -2   4   2      36528.31      38984.52       330.83 o                         
  -1   4   2       7767.02       8474.87       416.81 o                         
   0   4   2      31258.11      31162.61       143.06 o                         
   1   4   2       3124.80       3201.22       183.92 o                         
   2   4   2       8621.75       8805.74       156.09 o                         
   3   4   2      11411.25      11398.84       225.69 o                         
   4   4   2       4721.45       4803.81       172.31 o                         
   5   4   2       1017.31        971.83        71.13 o                         
   6   4   2       4822.80       4765.28       224.29 o                         
   7   4   2       1548.04       1850.22       144.58 o                         
   8   4   2        810.95       1079.88       111.80 o                         
  -9   5   2        262.12        290.52        64.33 o                         
  -8   5   2       3349.85       3731.77       217.15 o                         
  -7   5   2       2194.93       2569.46       174.53 o                         
  -6   5   2      11058.90      10970.13       294.16 o                         
  -5   5   2        683.85        684.38        56.60 o                         
  -4   5   2          2.90        -48.16        48.16 o                         
  -3   5   2       6305.81       6062.25       145.10 o                         
  -2   5   2      36955.40      39795.20       326.92 o                         
  -1   5   2      39087.83      41600.83      2159.80 o                         
   0   5   2      54789.11      52910.68      1579.84 o                         
   1   5   2       8952.77       8863.07       108.12 o                         
   2   5   2         65.69        623.36        40.73 o                         
   3   5   2        359.80        353.32        32.73 o                         
   4   5   2      20039.77      18482.74       335.87 o                         
   5   5   2      15122.23      15135.23       330.94 o                         
   6   5   2       9047.24       9167.85       282.76 o                         
   7   5   2       2997.98       3279.80       199.03 o                         
   8   5   2        121.96        294.53       138.03 o                         
  -9   6   2       3330.32       4128.76       231.77 o                         
  -8   6   2       2386.04       2678.50       188.62 o                         
  -7   6   2          7.26         21.39        88.61 o                         
  -6   6   2       5387.39       5140.18       199.78 o                         
  -5   6   2      16982.69      15835.90       310.30 o                         
  -4   6   2      15245.14      14220.85       263.17 o                         
  -3   6   2      41498.71      38729.27       387.89 o                         
  -2   6   2      32772.11      35579.85       305.73 o                         
  -1   6   2        382.90        544.28        31.65 o                         
   0   6   2       8129.96       7535.46        74.00 o                         
   1   6   2      41124.77      41821.64       922.72 o                         
   2   6   2      35271.45      39091.52       339.02 o                         
   3   6   2      63029.46      62138.94       544.87 o                         
   4   6   2      39518.48      37053.57       474.34 o                         
   5   6   2       5053.94       5156.70       194.61 o                         
   6   6   2        744.79        834.81        68.13 o                         
   7   6   2       5973.44       5827.59       253.80 o                         
   8   6   2       5022.76       4743.38       256.37 o                         
  -9   7   2        830.00        914.18        81.48 o                         
  -8   7   2        595.57        585.45        59.21 o                         
  -7   7   2       2129.14       1991.78       148.12 o                         
  -6   7   2       1870.81       1784.66       132.63 o                         
  -5   7   2         82.95         83.79        62.65 o                         
  -4   7   2       3631.62       3356.11       130.12 o                         
  -3   7   2      15491.20      14422.04       221.17 o                         
  -2   7   2      14204.51      14947.65       190.71 o                         
  -1   7   2      16499.87      17417.32       975.66 o                         
   0   7   2       1778.89       1846.65        63.93 o                         
   1   7   2        857.03        872.10        32.81 o                         
   2   7   2        519.57        591.14        42.95 o                         
   3   7   2       2429.67       2299.71       100.33 o                         
   4   7   2       1481.38       1273.94        82.08 o                         
   5   7   2       1918.22       1762.53       132.95 o                         
   6   7   2       2139.94       1800.54       122.46 o                         
   7   7   2       1267.78       1254.03        99.23 o                         
   8   7   2       1424.99       1651.07       140.15 o                         
  -9   8   2       4902.40       5127.34       265.88 o                         
  -8   8   2       1772.94       1423.88       111.78 o                         
  -7   8   2          0.24         62.80        79.26 o                         
  -6   8   2       1687.95       1554.84       123.33 o                         
  -5   8   2       9178.53       8313.12       225.20 o                         
  -4   8   2       7858.92       7620.16       188.90 o                         
  -3   8   2      28234.03      28413.97       320.54 o                         
  -2   8   2      11862.41      12310.41       177.34 o                         
  -1   8   2       1437.75       1595.93        83.28 o                         
   0   8   2        585.57        575.34        28.98 o                         
   1   8   2      22756.63      23457.62       161.85 o                         
   2   8   2       6443.13       6806.74       138.13 o                         
   3   8   2       8869.06       8311.28       178.21 o                         
   4   8   2       8143.57       7041.96       202.43 o                         
   5   8   2         20.53        137.38        71.47 o                         
   6   8   2       1442.39       1213.90       107.35 o                         
   7   8   2       4012.27       4250.05       206.54 o                         
   8   8   2       3044.91       3360.33       206.58 o                         
  -9   9   2       2812.47       2635.69       205.93 o                         
  -8   9   2      10161.74       9796.91       314.48 o                         
  -7   9   2      11002.98      10462.34       303.47 o                         
  -6   9   2      22054.28      21063.62       396.28 o                         
  -5   9   2       4982.40       4320.39       169.12 o                         
  -4   9   2         73.86        116.28        58.75 o                         
  -3   9   2       9519.55       9373.81       178.84 o                         
  -2   9   2      37328.06      38843.48       343.35 o                         
  -1   9   2      20009.82      21028.88      1033.18 o                         
   0   9   2      29632.52      29619.83       182.31 o                         
   1   9   2      16801.34      17529.32       149.21 o                         
   2   9   2         82.81         88.57        44.11 o                         
   3   9   2        423.41        460.25        42.46 o                         
   4   9   2      10635.31       9083.80       228.10 o                         
   5   9   2       9752.88       8780.37       254.01 o                         
   6   9   2       8003.20       7366.58       250.24 o                         
   7   9   2       6002.89       5454.48       240.82 o                         
   8   9   2       1373.91       1504.37       117.22 o                         
  -9  10   2         79.87        189.82       122.25 o                         
  -8  10   2         97.99        133.44       103.20 o                         
  -7  10   2         36.27         98.06        89.75 o                         
  -6  10   2         71.27         54.32        82.83 o                         
  -5  10   2        876.39        762.17        57.58 o                         
  -4  10   2       1803.93       1697.05       104.05 o                         
  -3  10   2       1700.09       1691.36        83.89 o                         
  -2  10   2         27.00         15.16        38.29 o                         
  -1  10   2         16.31         47.67        24.09 o                         
   0  10   2       2968.76       3163.20        62.05 o                         
   1  10   2       1091.55       1181.39        44.18 o                         
   2  10   2       2724.51       2538.28        96.72 o                         
   3  10   2       1465.22       1353.11        81.54 o                         
   4  10   2       1316.99       1195.44        93.18 o                         
   5  10   2         66.75         70.27        81.01 o                         
   6  10   2        291.15        162.08        90.62 o                         
   7  10   2         34.29       -109.32       112.70 o                         
   8  10   2        572.11        484.51        61.01 o                         
  -8  11   2       4791.46       4674.59       225.58 o                         
  -7  11   2       4293.40       4060.94       202.30 o                         
  -6  11   2       5183.66       4717.87       194.84 o                         
  -5  11   2       4928.22       4375.91       174.64 o                         
  -4  11   2          4.58         16.63        61.50 o                         
  -3  11   2       1985.75       2052.41        93.60 o                         
  -2  11   2       9796.87       9907.32       177.45 o                         
  -1  11   2       3389.34       3556.25       134.21 o                         
   0  11   2      10741.67      10765.83       245.48 o                         
   1  11   2       8569.61       9000.01       111.49 o                         
   2  11   2        422.54        499.29        40.98 o                         
   3  11   2       1457.29       1343.63        91.01 o                         
   4  11   2       2548.19       2322.63       130.76 o                         
   5  11   2       1968.92       1577.07       125.16 o                         
   6  11   2       4114.89       3693.39       183.91 o                         
   7  11   2       3720.24       3741.87       210.11 o                         
  -8  12   2        410.48        265.24       110.60 o                         
  -7  12   2         51.60         94.08        95.73 o                         
  -6  12   2       1700.07       1398.55       101.95 o                         
  -5  12   2      15396.20      12850.63       288.92 o                         
  -4  12   2      18897.28      17971.25       305.60 o                         
  -3  12   2      26773.22      26775.60       338.42 o                         
  -2  12   2       8176.94       8397.93       173.05 o                         
  -1  12   2        555.83        617.25        61.61 o                         
   0  12   2        498.83        523.30        30.85 o                         
   1  12   2      19293.77      20018.81       190.44 o                         
   2  12   2      25996.50      27142.45       319.94 o                         
   3  12   2      14375.86      13888.33       249.13 o                         
   4  12   2       4599.15       3974.20       162.11 o                         
   5  12   2        105.18        -11.96        83.53 o                         
   6  12   2        287.55        237.50       103.62 o                         
   7  12   2       3142.30       2869.94       195.11 o                         
  -8  13   2        265.95        -16.30       127.44 o                         
  -7  13   2        370.49        394.63        48.75 o                         
  -6  13   2        947.90        773.39        64.68 o                         
  -5  13   2        110.11         79.99        78.95 o                         
  -4  13   2       2100.80       2030.30       117.97 o                         
  -3  13   2       2901.47       2741.79       117.72 o                         
  -2  13   2         56.61        111.51        47.31 o                         
  -1  13   2        328.24        406.15        22.25 o                         
   0  13   2       1066.65       1128.78        51.19 o                         
   1  13   2       1540.32       1651.23        61.34 o                         
   2  13   2         54.72        -42.63        56.66 o                         
   3  13   2       1239.60       1153.74        76.31 o                         
   4  13   2        230.53        181.63        35.54 o                         
   5  13   2        687.01        609.53        53.85 o                         
   6  13   2        242.50        193.07        88.42 o                         
   7  13   2         98.66        162.89        96.35 o                         
  -8  14   2        432.72        315.99       132.63 o                         
  -7  14   2         50.25         22.70        97.28 o                         
  -6  14   2        297.09        351.02        42.32 o                         
  -5  14   2       4027.30       3329.33       163.05 o                         
  -4  14   2      11974.61      11817.64       261.46 o                         
  -3  14   2       9208.46       9097.69       206.99 o                         
  -2  14   2       2324.17       2502.86       112.04 o                         
  -1  14   2        261.95        255.58        42.19 o                         
   0  14   2       1272.40       1166.52        60.12 o                         
   1  14   2       8965.19       9400.56       175.50 o                         
   2  14   2      24902.17      25927.69       338.28 o                         
   3  14   2      15547.74      14604.72       272.43 o                         
   4  14   2       2789.85       2479.25       135.63 o                         
   5  14   2       1787.13       1443.73        97.59 o                         
   6  14   2         98.78         96.09        46.97 o                         
   7  14   2       1665.90       1419.69       103.48 o                         
  -7  15   2       4990.22       4657.16       233.32 o                         
  -6  15   2       3637.46       3148.01       173.99 o                         
  -5  15   2       1513.65       1215.67        93.14 o                         
  -4  15   2         26.00         -4.85        75.53 o                         
  -3  15   2        825.60        970.77        70.59 o                         
  -2  15   2      13000.74      13410.57       249.04 o                         
  -1  15   2      23588.06      25015.91      1362.48 o                         
   0  15   2      19287.80      20352.94       501.07 o                         
   1  15   2       7794.52       8425.02       214.51 o                         
   2  15   2       1130.84       1147.02        74.17 o                         
   3  15   2        610.29        598.23        54.62 o                         
   4  15   2       5358.82       5180.06       190.36 o                         
   5  15   2      11250.76       9415.91       281.00 o                         
   6  15   2       8065.45       6874.37       266.71 o                         
  -7  16   2         88.64          7.97       109.25 o                         
  -6  16   2        617.15        524.14        52.08 o                         
  -5  16   2        568.46        594.68        62.41 o                         
  -4  16   2         44.94         91.22        70.17 o                         
  -3  16   2        289.94        278.55        35.72 o                         
  -2  16   2        115.14        128.16        70.98 o                         
  -1  16   2        464.76        457.97        27.02 o                         
   0  16   2        725.36        664.82        53.66 o                         
   1  16   2        542.75        582.05        30.23 o                         
   2  16   2        111.34         56.67        67.50 o                         
   3  16   2         18.81         50.93        64.96 o                         
   4  16   2        328.99        292.61        43.27 o                         
   5  16   2         25.43        -95.37        95.37 o                         
   6  16   2        122.73         53.72       104.93 o                         
  -6  17   2       2839.22       2798.09       173.90 o                         
  -5  17   2       1572.40       1433.35       106.28 o                         
  -4  17   2        230.51        192.71        81.84 o                         
  -3  17   2       2064.04       2192.73       125.85 o                         
  -2  17   2       7125.15       7392.88       197.87 o                         
  -1  17   2      14158.48      15555.23      1069.05 o                         
   0  17   2      10515.76      10805.27       158.12 o                         
   1  17   2       2689.55       2636.65        89.70 o                         
   2  17   2        545.53        525.70        41.67 o                         
   3  17   2       1294.97       1331.75        91.84 o                         
   4  17   2       2424.90       2171.72       153.56 o                         
   5  17   2       7177.85       6151.15       251.38 o                         
   6  17   2       5156.36       4347.40       220.53 o                         
  -6  18   2       1552.90       1435.26       116.42 o                         
  -5  18   2       3727.22       3783.12       184.93 o                         
  -4  18   2       7886.09       7984.55       235.97 o                         
  -3  18   2       4649.83       4831.10       180.84 o                         
  -2  18   2       2385.96       2420.39       129.32 o                         
  -1  18   2         67.56         74.13        52.05 o                         
   0  18   2       1938.05       2005.80        86.60 o                         
   1  18   2       4269.55       4717.88       237.41 o                         
   2  18   2       7024.23       7499.91       210.86 o                         
   3  18   2       6691.71       6735.79       220.17 o                         
   4  18   2       4349.05       3751.99       194.15 o                         
   5  18   2       1446.57       1445.39       105.32 o                         
  -5  19   2         27.28         27.20        99.19 o                         
  -4  19   2        395.32        459.19        49.70 o                         
  -3  19   2       1183.91       1250.52        96.13 o                         
  -2  19   2        170.11        218.76        35.18 o                         
  -1  19   2          0.77         64.85        64.70 o                         
   0  19   2         75.37         92.37        51.37 o                         
   1  19   2        267.54        219.06        26.71 o                         
   2  19   2         40.37        170.74        79.35 o                         
   3  19   2        124.50         66.89        88.47 o                         
   4  19   2          8.47         25.89        84.97 o                         
   5  19   2          0.08         83.24       101.26 o                         
  -5  20   2       2814.47       2966.35       178.63 o                         
  -4  20   2       4299.32       4934.79       205.72 o                         
  -3  20   2       4461.79       4730.03       193.52 o                         
  -2  20   2       2272.75       2528.41       136.69 o                         
  -1  20   2        100.13        156.09        66.89 o                         
   0  20   2        765.06        740.98        98.89 o                         
   1  20   2       1953.19       2083.99       176.84 o                         
   2  20   2       3168.42       3300.96       165.58 o                         
   3  20   2       2526.34       2627.53       155.54 o                         
   4  20   2        987.56       1024.18        78.57 o                         
  -4  21   2        133.39        121.58       114.56 o                         
  -3  21   2       1573.44       1704.86       112.17 o                         
  -2  21   2       1672.41       1780.76       127.64 o                         
  -1  21   2       3780.64       4237.83       155.17 o                         
   0  21   2       3726.27       4064.56       125.48 o                         
   1  21   2       2947.08       3182.09       163.06 o                         
   2  21   2        529.69        475.71        53.11 o                         
   3  21   2        868.81        979.91        75.66 o                         
  -3  22   2         69.92        202.20        90.62 o                         
  -2  22   2          6.38        -41.75        84.97 o                         
  -1  22   2        168.37        168.58        55.94 o                         
   0  22   2        149.64        -45.81        72.89 o                         
   1  22   2        246.16        118.75        95.75 o                         
   2  22   2          4.46         55.78        95.36 o                         
  -1  23   2       2892.13       3220.02       194.24 o                         
   0  23   2       3351.05       3600.74       176.75 o                         
 -10   1   3       1493.05       1768.05        80.95 o                         
  -9   1   3        116.66        -11.52       106.61 o                         
  -8   1   3       4314.31       4704.65       182.43 o                         
  -7   1   3       6949.82       7764.92       209.13 o                         
  -6   1   3       8700.69       9125.72       201.68 o                         
  -5   1   3      15363.57      15584.66       236.55 o                         
  -4   1   3      20932.94      20815.08       245.39 o                         
  -3   1   3        543.90        638.47        37.24 o                         
  -2   1   3       1412.91       1346.06        54.11 o                         
  -1   1   3      16444.30      16052.01       554.67 o                         
   0   1   3       7004.29       6974.10       102.74 o                         
   1   1   3      30547.25      30486.86       922.73 o                         
   2   1   3      45347.03      46075.42       354.88 o                         
   3   1   3       3203.43       3015.18       104.99 o                         
   4   1   3         32.96         32.15        31.86 o                         
   5   1   3       7239.06       7477.40       267.91 o                         
   6   1   3      11629.67      12976.26       276.63 o                         
   7   1   3       8944.16      10773.94       294.93 o                         
   8   1   3      10013.21      12199.91       310.47 o                         
 -10   2   3       3114.98       3813.20       264.99 o                         
  -9   2   3       5494.20       6322.41       322.41 o                         
  -8   2   3       9643.95      11319.56       378.49 o                         
  -7   2   3       5142.04       5506.47       252.41 o                         
  -6   2   3        658.38        556.81        56.49 o                         
  -5   2   3       2052.28       2025.29       127.32 o                         
  -4   2   3      31228.72      28826.77       419.52 o                         
  -3   2   3      30925.75      27810.39       370.75 o                         
  -2   2   3      27556.53      24390.21       311.62 o                         
  -1   2   3      15582.21      16691.92       588.93 o                         
   0   2   3       5198.85       5489.00       202.18 o                         
   1   2   3       2081.96       2106.03       208.52 o                         
   2   2   3      47291.50      52691.07       518.57 o                         
   3   2   3      29244.71      31669.70       432.34 o                         
   4   2   3      16242.55      16754.48       346.38 o                         
   5   2   3      11972.67      12378.78       337.05 o                         
   6   2   3        412.38        403.92        58.66 o                         
   7   2   3        967.63       1263.95       100.86 o                         
   8   2   3       1961.78       2471.17       185.60 o                         
  -9   3   3       1161.46       1191.94       110.03 o                         
  -8   3   3       1727.72       2068.40       154.54 o                         
  -7   3   3       1912.47       2233.89       167.88 o                         
  -6   3   3         20.90         20.53        79.09 o                         
  -5   3   3         91.92        105.73        68.38 o                         
  -4   3   3         27.22        -13.86        54.06 o                         
  -3   3   3        434.27        542.15        39.13 o                         
  -2   3   3      26594.04      25483.76       296.59 o                         
  -1   3   3        149.18        151.32         8.74 o                         
   0   3   3        744.48        821.81        39.96 o                         
   1   3   3       3709.83       4076.66        76.15 o                         
   2   3   3        826.18        755.69        54.40 o                         
   3   3   3       3767.23       3702.05       146.58 o                         
   4   3   3        168.76        238.59        34.42 o                         
   5   3   3         82.12        132.84        80.59 o                         
   6   3   3       1884.50       2106.12       137.96 o                         
   7   3   3        131.04        185.28       119.76 o                         
   8   3   3        130.24        164.90       143.85 o                         
  -9   4   3       5392.44       6524.04       300.33 o                         
  -8   4   3       5930.70       6393.42       270.66 o                         
  -7   4   3       6097.11       6498.40       260.17 o                         
  -6   4   3         31.63         32.74        81.69 o                         
  -5   4   3       3270.60       3691.89       158.03 o                         
  -4   4   3      23810.43      22298.50       352.16 o                         
  -3   4   3      59946.36      58205.37       543.89 o                         
  -2   4   3      66055.71      66344.58       487.32 o                         
  -1   4   3      67251.55      69741.64      3847.34 o                         
   0   4   3      22717.11      22034.05       343.07 o                         
   1   4   3       3136.56       3036.52       149.95 o                         
   2   4   3      25964.73      26445.48       305.79 o                         
   3   4   3      20860.10      19682.09       315.99 o                         
   4   4   3      27281.07      28208.98       434.97 o                         
   5   4   3      16154.57      17699.59       385.16 o                         
   6   4   3       1950.36       1901.29       133.01 o                         
   7   4   3          4.12          9.18       117.79 o                         
   8   4   3       1560.48       1416.78        98.67 o                         
  -9   5   3         36.46        189.19       122.32 o                         
  -8   5   3        822.29       1036.45        78.90 o                         
  -7   5   3      12825.66      12765.95       349.02 o                         
  -6   5   3      20523.35      20128.92       393.95 o                         
  -5   5   3      21201.35      20262.25       357.86 o                         
  -4   5   3      10285.43       9608.83       219.39 o                         
  -3   5   3         73.05        189.27        22.62 o                         
  -2   5   3       1830.36       1775.43        71.03 o                         
  -1   5   3      43555.22      44915.01      2724.02 o                         
   0   5   3      70260.76      68894.73      1349.10 o                         
   1   5   3      59294.65      58798.54      2213.59 o                         
   2   5   3      12927.69      13043.42       200.12 o                         
   3   5   3        258.15        293.93        27.16 o                         
   4   5   3        146.37        162.80        82.52 o                         
   5   5   3       4129.02       3868.17       184.99 o                         
   6   5   3      10399.99      10831.30       314.14 o                         
   7   5   3       5144.96       5699.52       263.76 o                         
   8   5   3       1605.04       1588.01       120.99 o                         
  -9   6   3         87.77        -86.29       133.86 o                         
  -8   6   3        117.98        206.41       103.38 o                         
  -7   6   3       2456.29       2618.32       169.96 o                         
  -6   6   3        132.07        262.43        42.55 o                         
  -5   6   3        321.38        348.18        35.92 o                         
  -4   6   3        851.74        818.62        61.83 o                         
  -3   6   3       2057.61       2098.68        92.56 o                         
  -2   6   3       5335.28       5560.58       118.99 o                         
  -1   6   3         22.96         11.09        19.08 o                         
   0   6   3        306.35        345.66        34.08 o                         
   1   6   3       2870.57       2914.05       100.11 o                         
   2   6   3        822.93        905.35        62.89 o                         
   3   6   3       2249.11       2051.31       103.59 o                         
   4   6   3       1234.55       1206.10        85.17 o                         
   5   6   3        219.56        229.16        40.58 o                         
   6   6   3          7.17        -28.93        95.97 o                         
   7   6   3        305.65        452.82        56.53 o                         
   8   6   3        591.12        581.42        69.00 o                         
  -9   7   3         20.56       -102.91       133.92 o                         
  -8   7   3        762.85        773.54        84.35 o                         
  -7   7   3      10419.46       9863.04       299.06 o                         
  -6   7   3      29223.29      28659.91       471.37 o                         
  -5   7   3      23756.90      21937.66       368.94 o                         
  -4   7   3       6022.48       5215.96       159.38 o                         
  -3   7   3       2166.87       1983.03        91.67 o                         
  -2   7   3       4792.70       5238.26       116.74 o                         
  -1   7   3      27531.96      29152.58      1602.55 o                         
   0   7   3      84874.99      84167.08      3935.78 o                         
   1   7   3      52457.72      52890.37       399.97 o                         
   2   7   3       5197.86       5537.80       132.09 o                         
   3   7   3       2612.11       2573.68       114.92 o                         
   4   7   3        650.83        625.61        52.23 o                         
   5   7   3       7870.09       7762.00       245.42 o                         
   6   7   3       9934.11       9608.31       296.16 o                         
   7   7   3      11425.59      11721.15       358.39 o                         
   8   7   3       1297.08       1199.90        86.56 o                         
  -9   8   3       4560.87       4945.59       260.92 o                         
  -8   8   3       2144.91       2077.25       160.21 o                         
  -7   8   3        470.46        526.77        49.82 o                         
  -6   8   3        250.36        225.63        43.79 o                         
  -5   8   3       1351.24       1321.42       105.61 o                         
  -4   8   3       7518.58       7223.21       188.26 o                         
  -3   8   3      18347.82      18151.82       258.09 o                         
  -2   8   3      20264.48      22240.35       247.90 o                         
  -1   8   3      12221.26      12732.82       688.08 o                         
   0   8   3       9239.46       9443.94        99.30 o                         
   1   8   3        875.61        946.24        72.02 o                         
   2   8   3       2379.85       2405.24        90.97 o                         
   3   8   3      14017.95      13140.11       242.17 o                         
   4   8   3      13620.05      12273.68       270.57 o                         
   5   8   3       7445.28       6831.03       232.90 o                         
   6   8   3       4037.75       3572.64       190.89 o                         
   7   8   3        713.12        754.39        66.34 o                         
   8   8   3        948.59        817.05        81.77 o                         
  -9   9   3        398.43        389.25        66.52 o                         
  -8   9   3        619.98        580.26        57.74 o                         
  -7   9   3         16.29        118.67        79.87 o                         
  -6   9   3       3016.14       2645.25       151.75 o                         
  -5   9   3         37.12        147.79        64.62 o                         
  -4   9   3        389.41        349.72        33.94 o                         
  -3   9   3       1541.19       1607.74        87.68 o                         
  -2   9   3        549.12        564.42        44.68 o                         
  -1   9   3        295.85        386.36        45.78 o                         
   0   9   3        936.99        864.52        44.02 o                         
   1   9   3        340.33        400.65        21.26 o                         
   2   9   3         86.11        140.38        20.54 o                         
   3   9   3          7.25         66.09        50.07 o                         
   4   9   3         89.56         98.69        71.84 o                         
   5   9   3       1109.48       1110.85        89.47 o                         
   6   9   3       2069.25       1798.59       125.30 o                         
   7   9   3       1256.65       1220.11        86.14 o                         
   8   9   3         58.89       -132.46       132.46 o                         
  -9  10   3       7656.20       7362.31       305.65 o                         
  -8  10   3       4147.32       4109.92       219.51 o                         
  -7  10   3       2584.11       2716.65       166.50 o                         
  -6  10   3        105.35         97.22        82.41 o                         
  -5  10   3       2759.12       2326.53       133.46 o                         
  -4  10   3       9826.59       9314.78       218.10 o                         
  -3  10   3      21320.64      21616.75       289.97 o                         
  -2  10   3      13240.82      14446.47       210.99 o                         
  -1  10   3       3142.14       3440.31        68.61 o                         
   0  10   3        497.04        469.24        27.55 o                         
   1  10   3       3686.79       3544.26        73.67 o                         
   2  10   3       7346.71       7274.68       158.11 o                         
   3  10   3      21804.56      20928.39       308.18 o                         
   4  10   3      23494.00      20828.49       355.84 o                         
   5  10   3       4471.55       4084.46       188.82 o                         
   6  10   3       2181.18       1945.69       125.25 o                         
   7  10   3         40.78         90.36       106.20 o                         
  -8  11   3        682.33        770.22        57.30 o                         
  -7  11   3       1328.69       1202.52        94.80 o                         
  -6  11   3       4333.62       3824.36       181.46 o                         
  -5  11   3       6910.93       6220.83       197.90 o                         
  -4  11   3       6089.61       5680.32       170.55 o                         
  -3  11   3       2393.54       2486.19       108.42 o                         
  -2  11   3       3949.48       3848.00       116.27 o                         
  -1  11   3       3533.69       3798.54       100.91 o                         
   0  11   3       9659.58       9504.78       114.30 o                         
   1  11   3       9715.41       9515.14       120.46 o                         
   2  11   3       7197.51       7237.77       165.16 o                         
   3  11   3       2025.76       2004.02       107.84 o                         
   4  11   3       3336.48       2771.90       143.89 o                         
   5  11   3       3743.39       2964.64       171.64 o                         
   6  11   3       2301.26       1937.65       152.89 o                         
   7  11   3       5804.94       5071.31       248.46 o                         
  -8  12   3        472.71        618.92        58.30 o                         
  -7  12   3         14.60         72.50        88.17 o                         
  -6  12   3        295.55        190.17        79.18 o                         
  -5  12   3        184.03         94.57        78.28 o                         
  -4  12   3       1862.98       1883.23       113.94 o                         
  -3  12   3       3847.70       3622.84       130.51 o                         
  -2  12   3       2464.29       2623.98       103.73 o                         
  -1  12   3        643.28        613.80        35.47 o                         
   0  12   3         16.09        -32.39        32.39 o                         
   1  12   3       1596.21       1669.95        58.12 o                         
   2  12   3        599.24        566.16        47.87 o                         
   3  12   3       1638.60       1671.31       101.07 o                         
   4  12   3       1639.00       1506.71       112.52 o                         
   5  12   3        839.01        645.34        53.01 o                         
   6  12   3        164.73        110.24       101.06 o                         
   7  12   3         70.01        -83.86       125.45 o                         
  -8  13   3       1655.62       1537.83       114.98 o                         
  -7  13   3       3508.33       3266.47       190.44 o                         
  -6  13   3       9066.42       8041.83       257.49 o                         
  -5  13   3      10359.24       9907.08       259.29 o                         
  -4  13   3      12883.92      12231.84       260.28 o                         
  -3  13   3        646.19        659.28        56.38 o                         
  -2  13   3       2744.49       2673.44       112.49 o                         
  -1  13   3      12591.74      13570.73       258.03 o                         
   0  13   3      19437.07      19701.51       278.92 o                         
   1  13   3      20628.20      21158.41       437.28 o                         
   2  13   3      17188.01      16637.07       263.43 o                         
   3  13   3       3306.04       3221.78       140.88 o                         
   4  13   3        955.76        876.97        59.66 o                         
   5  13   3       4823.23       3848.49       189.67 o                         
   6  13   3       5372.28       4832.06       225.73 o                         
   7  13   3       4706.54       4436.67       236.41 o                         
  -8  14   3       2262.84       1859.77       146.70 o                         
  -7  14   3       2243.46       1650.56       133.85 o                         
  -6  14   3        152.79        125.84        84.50 o                         
  -5  14   3       2943.36       2600.58       141.39 o                         
  -4  14   3       4152.59       3832.30       156.15 o                         
  -3  14   3       9338.01       9287.71       212.75 o                         
  -2  14   3       8231.73       8626.95       192.88 o                         
  -1  14   3       3712.75       4024.02       309.09 o                         
   0  14   3        377.65        430.32        23.55 o                         
   1  14   3       5642.96       5787.37       107.91 o                         
   2  14   3       4241.54       3945.12       137.70 o                         
   3  14   3       5325.47       5130.70       171.74 o                         
   4  14   3       5970.70       5604.59       196.41 o                         
   5  14   3       1711.74       1430.13       108.35 o                         
   6  14   3        649.38        625.31        64.07 o                         
  -7  15   3       1114.82       1114.36        66.34 o                         
  -6  15   3        781.17        700.74        55.24 o                         
  -5  15   3       2825.54       2714.67       152.39 o                         
  -4  15   3       1689.85       1722.96       118.71 o                         
  -3  15   3         28.47         58.30        64.71 o                         
  -2  15   3        230.43        285.86        34.51 o                         
  -1  15   3       7406.04       7756.49       405.87 o                         
   0  15   3       2955.24       3038.37        83.57 o                         
   1  15   3       2871.71       2824.95        86.08 o                         
   2  15   3       3154.32       2906.63       126.95 o                         
   3  15   3         21.33         13.77        64.36 o                         
   4  15   3        407.20        418.58        43.11 o                         
   5  15   3        631.95        574.36        53.04 o                         
   6  15   3        373.34        297.73        51.26 o                         
  -7  16   3       2159.32       2014.03       161.15 o                         
  -6  16   3         25.10        -97.62        97.62 o                         
  -5  16   3       2582.87       2569.06       152.54 o                         
  -4  16   3       9710.62       8787.50       239.67 o                         
  -3  16   3      12911.45      13095.67       269.27 o                         
  -2  16   3      20369.18      23266.33       342.53 o                         
  -1  16   3      17698.18      19364.29       810.86 o                         
   0  16   3        707.45        802.92        43.79 o                         
   1  16   3        418.41        426.29        24.96 o                         
   2  16   3       6364.36       6105.78       185.13 o                         
   3  16   3       9408.97       9018.73       231.03 o                         
   4  16   3       7809.82       7249.90       231.90 o                         
   5  16   3       5908.39       5433.21       232.01 o                         
   6  16   3       1128.97       1005.06        78.17 o                         
  -6  17   3       3647.18       3160.53       195.52 o                         
  -5  17   3       1460.30       1231.16        93.44 o                         
  -4  17   3        264.34         70.23        91.82 o                         
  -3  17   3         12.53        -72.15        72.15 o                         
  -2  17   3        234.45        264.17        36.24 o                         
  -1  17   3       2663.28       2924.61       272.80 o                         
   0  17   3       5388.15       5982.26       120.21 o                         
   1  17   3       4186.44       4489.94       109.82 o                         
   2  17   3       2803.24       2915.55       137.41 o                         
   3  17   3       1717.93       1620.72       104.62 o                         
   4  17   3        246.68        226.79        95.19 o                         
   5  17   3         39.42        137.91        85.58 o                         
  -6  18   3         66.28        187.39        95.73 o                         
  -5  18   3         35.61        -19.41        97.02 o                         
  -4  18   3       1040.61       1005.31        81.39 o                         
  -3  18   3        181.24         90.67        78.09 o                         
  -2  18   3       1163.98       1219.05        86.05 o                         
  -1  18   3       1920.22       1967.73       115.91 o                         
   0  18   3         79.00         99.20        53.42 o                         
   1  18   3        695.69        723.14        42.29 o                         
   2  18   3       1819.86       1665.57       116.43 o                         
   3  18   3       1045.14        902.87        56.25 o                         
   4  18   3        883.73        872.24        61.86 o                         
   5  18   3        835.37        719.71        65.23 o                         
  -5  19   3       4770.64       4836.14       219.13 o                         
  -4  19   3       1297.37       1274.30       100.86 o                         
  -3  19   3        110.09        124.00        85.35 o                         
  -2  19   3        240.90        199.39        89.91 o                         
  -1  19   3       6598.00       7077.33       147.38 o                         
   0  19   3       7553.70       7578.77       572.68 o                         
   1  19   3       6057.05       6291.01       141.55 o                         
   2  19   3       3855.61       3776.89       171.54 o                         
   3  19   3        346.62        191.91        92.88 o                         
   4  19   3        123.12         67.67        93.32 o                         
  -5  20   3         33.74         14.29        96.41 o                         
  -4  20   3        596.74        685.69        55.20 o                         
  -3  20   3       1573.56       1622.89       129.08 o                         
  -2  20   3       2261.21       2632.51       147.93 o                         
  -1  20   3       1051.95       1279.01       150.68 o                         
   0  20   3        111.67          1.64        60.73 o                         
   1  20   3        194.86        173.65        63.84 o                         
   2  20   3        428.25        448.91        45.88 o                         
   3  20   3       2201.40       2274.83       150.98 o                         
  -4  21   3        447.13        404.93        51.87 o                         
  -3  21   3          6.48         12.30        92.25 o                         
  -2  21   3         19.99        -95.11        95.11 o                         
  -1  21   3        276.53        282.53        31.05 o                         
   0  21   3       1385.93       1417.61       179.39 o                         
   1  21   3       1121.82       1141.65        89.31 o                         
   2  21   3        466.36        448.26        49.54 o                         
   3  21   3        117.39         13.17       112.13 o                         
  -3  22   3       4784.29       5807.31       223.86 o                         
  -2  22   3       4062.68       4312.64       210.30 o                         
  -1  22   3       1075.85       1402.58       166.91 o                         
   0  22   3        136.60        168.58        30.26 o                         
   1  22   3        210.61        229.63        71.81 o                         
 -10   0   4        559.44        639.64        87.64 o                         
  -9   0   4       3045.70       3164.29       207.71 o                         
  -8   0   4      14591.28      16610.54       462.77 o                         
  -7   0   4       6647.07       7930.06       302.12 o                         
  -6   0   4        896.34        959.88        72.91 o                         
  -5   0   4        212.67        280.99        38.94 o                         
  -4   0   4       3965.39       4111.03       156.72 o                         
  -3   0   4       7411.86       7351.14       187.46 o                         
  -2   0   4     101676.65     119375.58       877.78 o                         
  -1   0   4      51981.21      54909.80      2121.44 o                         
   0   0   4       9411.46      10029.53       333.97 o                         
   1   0   4       4151.55       3987.18       142.95 o                         
   2   0   4         41.49        110.38        29.98 o                         
   3   0   4      24843.87      26496.63       428.87 o                         
   4   0   4      37212.06      41577.01       615.89 o                         
   5   0   4      39245.38      42736.82       691.33 o                         
   6   0   4       8486.55       9548.61       346.19 o                         
   7   0   4       4642.20       5709.12       313.25 o                         
   8   0   4        408.34        313.98       192.20 o                         
 -10   1   4        619.08        757.16        61.24 o                         
  -9   1   4       1098.57       1315.28       124.57 o                         
  -8   1   4        527.99        634.28        47.99 o                         
  -7   1   4       1061.86       1074.55       110.57 o                         
  -6   1   4        134.38        199.79        30.01 o                         
  -5   1   4       6687.45       6638.87       161.06 o                         
  -4   1   4       3564.47       3304.00       214.45 o                         
  -3   1   4       7472.78       7494.67       136.64 o                         
  -2   1   4        594.02        676.72        70.46 o                         
  -1   1   4       2911.87       2970.02        78.33 o                         
   0   1   4       2961.53       2937.98        38.90 o                         
   1   1   4      30918.63      31007.36       477.00 o                         
   2   1   4      19408.54      19716.12       598.49 o                         
   3   1   4       5383.72       5536.12       239.93 o                         
   4   1   4       2514.69       2597.52       139.06 o                         
   5   1   4         63.91        218.41        72.34 o                         
   6   1   4       1426.82       1576.97        98.32 o                         
   7   1   4       1445.27       1567.55        80.01 o                         
   8   1   4       2666.41       3085.29       232.33 o                         
 -10   2   4        118.16        163.51       160.64 o                         
  -9   2   4       1883.96       2018.13       156.27 o                         
  -8   2   4       5476.49       5768.92       274.39 o                         
  -7   2   4       2064.20       2106.09       168.26 o                         
  -6   2   4       1840.94       1796.61       127.36 o                         
  -5   2   4       3462.84       3555.39       163.69 o                         
  -4   2   4        724.19        685.17        50.83 o                         
  -3   2   4       1806.61       1530.83       100.42 o                         
  -2   2   4      16805.99      17166.58       276.92 o                         
  -1   2   4      21053.83      21967.48       930.90 o                         
   0   2   4      13814.14      13737.99       245.45 o                         
   1   2   4      10705.83      10074.87       383.73 o                         
   2   2   4       5323.01       5824.33       170.71 o                         
   3   2   4       1209.18       1366.25        99.99 o                         
   4   2   4      12890.08      13450.81       329.10 o                         
   5   2   4       7753.48       7914.16       290.72 o                         
   6   2   4       3247.27       3738.11       222.23 o                         
   7   2   4        314.68        324.23        72.15 o                         
   8   2   4          0.09         61.41       174.70 o                         
  -9   3   4       3210.56       3652.18       265.11 o                         
  -8   3   4        524.84        586.65        66.83 o                         
  -7   3   4       3476.36       3751.69       214.38 o                         
  -6   3   4      11849.86      11433.17       316.67 o                         
  -5   3   4      44685.51      44088.21       583.37 o                         
  -4   3   4      29252.77      27711.30       418.03 o                         
  -3   3   4      25141.29      24207.33       354.30 o                         
  -2   3   4      10421.42      11273.22       205.80 o                         
  -1   3   4       9535.70       9680.36       286.32 o                         
   0   3   4      24341.48      23803.04       969.66 o                         
   1   3   4      35220.20      36831.05      3423.82 o                         
   2   3   4      45221.39      43407.36       466.04 o                         
   3   3   4      20870.76      22637.93       374.30 o                         
   4   3   4       3118.35       3040.48       160.53 o                         
   5   3   4         80.96        232.64        46.09 o                         
   6   3   4       2988.97       3239.52       206.90 o                         
   7   3   4       5757.88       7178.63       312.25 o                         
   8   3   4       7418.59       8755.89       370.62 o                         
  -9   4   4        525.19        622.37        72.72 o                         
  -8   4   4       2774.25       3118.97       213.28 o                         
  -7   4   4       2963.46       3071.30       203.44 o                         
  -6   4   4       2219.73       1954.38       147.88 o                         
  -5   4   4         53.98         45.57        72.87 o                         
  -4   4   4      12199.81      11804.73       261.64 o                         
  -3   4   4       5114.39       4732.55       147.15 o                         
  -2   4   4      12318.41      13822.27       207.62 o                         
  -1   4   4       4511.83       4664.46       157.43 o                         
   0   4   4       3029.23       3040.62        52.42 o                         
   1   4   4        414.45        397.77        23.20 o                         
   2   4   4       7773.22       7189.34       167.81 o                         
   3   4   4       6192.67       6517.56       189.72 o                         
   4   4   4        167.32        127.17        82.01 o                         
   5   4   4       3077.08       3277.31       186.70 o                         
   6   4   4        917.24        970.91        91.81 o                         
   7   4   4       1223.93       1392.02       110.15 o                         
   8   4   4          1.80        176.09       149.23 o                         
  -9   5   4       1181.51       1424.12       112.55 o                         
  -8   5   4          3.92        147.68       103.77 o                         
  -7   5   4        421.64        515.95        55.70 o                         
  -6   5   4      13057.95      12799.08       317.88 o                         
  -5   5   4      17084.03      17251.36       336.13 o                         
  -4   5   4      27378.57      25229.12       380.40 o                         
  -3   5   4       4050.89       3889.37       128.26 o                         
  -2   5   4        153.76        189.22        19.25 o                         
  -1   5   4        223.70        254.42        33.93 o                         
   0   5   4      15858.24      15142.93       283.04 o                         
   1   5   4      10880.21      10757.12       125.49 o                         
   2   5   4       5314.51       4768.04       135.68 o                         
   3   5   4       3550.38       3371.94       140.03 o                         
   4   5   4         45.01         86.89        78.50 o                         
   5   5   4         92.40        146.27        94.10 o                         
   6   5   4        689.28        860.30        71.48 o                         
   7   5   4       2903.84       3397.94       225.84 o                         
   8   5   4        924.47        915.08        81.59 o                         
  -9   6   4       4640.27       4663.51       261.35 o                         
  -8   6   4      10171.24      10214.71       340.32 o                         
  -7   6   4      19226.33      19308.03       417.95 o                         
  -6   6   4      20901.68      19854.76       393.72 o                         
  -5   6   4       2402.81       2245.95       134.91 o                         
  -4   6   4       3448.46       3063.74       135.66 o                         
  -3   6   4      19760.27      19080.31       278.60 o                         
  -2   6   4      31469.35      36998.01       338.71 o                         
  -1   6   4      51369.45      53096.26      2766.34 o                         
   0   6   4      44332.52      43894.43       838.89 o                         
   1   6   4      10407.12      10253.14       309.47 o                         
   2   6   4        107.07        130.45        21.06 o                         
   3   6   4       5703.93       5197.42       161.65 o                         
   4   6   4      13255.05      11783.01       284.43 o                         
   5   6   4       8488.68       8705.95       270.53 o                         
   6   6   4      10470.56       9976.25       305.95 o                         
   7   6   4       1706.01       1852.20       142.23 o                         
   8   6   4        123.99          0.00       136.56 o                         
  -9   7   4         71.41        103.53       136.10 o                         
  -8   7   4         59.22        178.90       108.37 o                         
  -7   7   4       1411.63       1468.26       118.48 o                         
  -6   7   4       1941.69       1925.15       138.33 o                         
  -5   7   4       1583.82       1427.01       110.29 o                         
  -4   7   4       4357.61       3999.04       148.24 o                         
  -3   7   4       4859.54       4873.09       137.22 o                         
  -2   7   4       2415.28       2807.40        92.10 o                         
  -1   7   4        131.61        167.94        18.21 o                         
   0   7   4        123.59        158.93        11.61 o                         
   1   7   4        109.69        129.53        12.49 o                         
   2   7   4       4811.96       4582.49       128.35 o                         
   3   7   4       2507.70       2287.39       114.71 o                         
   4   7   4       1784.85       1622.24       102.73 o                         
   5   7   4        210.60         60.08        95.97 o                         
   6   7   4        438.66        397.72        58.40 o                         
   7   7   4        327.00        194.42       132.94 o                         
  -9   8   4       1565.57       1542.76       123.22 o                         
  -8   8   4       1642.01       1712.57       126.01 o                         
  -7   8   4       4506.51       4507.40       208.22 o                         
  -6   8   4       3630.52       3386.83       171.37 o                         
  -5   8   4        271.14        193.15        79.02 o                         
  -4   8   4       3121.68       2994.92       127.30 o                         
  -3   8   4      15819.36      15139.03       240.27 o                         
  -2   8   4       7529.67       8007.01       155.13 o                         
  -1   8   4      10824.74      11040.70       389.13 o                         
   0   8   4      15155.61      15583.26       549.98 o                         
   1   8   4        248.07        248.93        15.07 o                         
   2   8   4       3801.79       3892.29       122.37 o                         
   3   8   4       7339.68       6594.15       184.08 o                         
   4   8   4       7858.70       6808.24       221.18 o                         
   5   8   4       4783.98       4268.38       185.79 o                         
   6   8   4       8006.31       7621.31       271.66 o                         
   7   8   4        710.93        771.86        73.37 o                         
  -9   9   4       1336.84       1368.91       116.50 o                         
  -8   9   4         23.95         94.85        96.75 o                         
  -7   9   4       1066.79        932.89        72.63 o                         
  -6   9   4       9908.86       8395.84       255.44 o                         
  -5   9   4       7406.27       7025.89       208.62 o                         
  -4   9   4      21808.47      20713.78       329.96 o                         
  -3   9   4      17324.62      17070.69       259.47 o                         
  -2   9   4        519.34        614.74        46.57 o                         
  -1   9   4        488.60        537.09        30.34 o                         
   0   9   4      15808.77      16188.04       630.37 o                         
   1   9   4      29959.94      29556.67       337.23 o                         
   2   9   4      27019.32      25129.42       311.21 o                         
   3   9   4      26376.55      24289.41       349.56 o                         
   4   9   4       4810.11       3862.64       171.20 o                         
   5   9   4         63.75        133.16        86.89 o                         
   6   9   4       3676.73       3103.07       193.28 o                         
   7   9   4       7282.74       7159.38       289.03 o                         
  -9  10   4         78.83        -54.23       119.21 o                         
  -8  10   4        547.33        605.23        58.15 o                         
  -7  10   4       1288.09       1102.41        83.05 o                         
  -6  10   4         18.90         55.69        73.54 o                         
  -5  10   4         71.57        115.58        71.22 o                         
  -4  10   4       2307.67       2325.38       116.88 o                         
  -3  10   4       1989.14       2017.54        97.62 o                         
  -2  10   4       3654.30       4087.07       119.36 o                         
  -1  10   4       2546.60       2689.89       140.26 o                         
   0  10   4        259.01        287.88        19.09 o                         
   1  10   4       1454.03       1488.59        55.15 o                         
   2  10   4        523.85        584.67        50.46 o                         
   3  10   4         15.09         90.00        61.50 o                         
   4  10   4       3599.65       3128.12       151.75 o                         
   5  10   4       1113.70        978.24        75.69 o                         
   6  10   4        385.80        402.12        52.91 o                         
   7  10   4        142.81       -104.42       131.38 o                         
  -8  11   4         26.15        -31.88       107.67 o                         
  -7  11   4        434.72        425.81        49.71 o                         
  -6  11   4        865.24        742.25        49.72 o                         
  -5  11   4       4676.76       4204.06       169.74 o                         
  -4  11   4       4379.87       4223.26       152.82 o                         
  -3  11   4      11837.48      11678.01       223.54 o                         
  -2  11   4       3160.98       3470.50       117.69 o                         
  -1  11   4         63.05         35.41        47.79 o                         
   0  11   4       5484.91       5575.12        92.58 o                         
   1  11   4      14212.00      14592.71       226.00 o                         
   2  11   4      12853.64      12846.93       226.82 o                         
   3  11   4      18165.07      16546.68       291.13 o                         
   4  11   4       1994.03       1690.37       123.42 o                         
   5  11   4          3.41        -95.79        95.79 o                         
   6  11   4       2226.24       1970.04       135.34 o                         
   7  11   4       3326.52       3204.76       207.23 o                         
  -8  12   4       5251.80       4868.70       240.58 o                         
  -7  12   4       5927.71       5295.85       230.65 o                         
  -6  12   4       1884.21       1863.64       114.76 o                         
  -5  12   4         19.50         86.01        70.51 o                         
  -4  12   4        895.51        886.18        64.19 o                         
  -3  12   4      17999.28      17862.24       283.25 o                         
  -2  12   4      24591.89      27652.24       331.25 o                         
  -1  12   4      18214.56      18289.15      1110.97 o                         
   0  12   4      10391.47      10550.23       131.92 o                         
   1  12   4        119.99        179.92        32.97 o                         
   2  12   4        928.20        877.61        63.42 o                         
   3  12   4       7554.14       7120.56       197.27 o                         
   4  12   4      14055.20      12686.78       297.82 o                         
   5  12   4       9655.95       8064.46       261.28 o                         
   6  12   4       5623.99       4876.65       239.39 o                         
  -8  13   4         86.33         73.82       114.54 o                         
  -7  13   4        117.92        112.39       102.94 o                         
  -6  13   4       1249.09       1060.54        72.76 o                         
  -5  13   4        181.65        139.29        39.70 o                         
  -4  13   4        477.72        447.10        37.50 o                         
  -3  13   4         12.44         61.33        59.16 o                         
  -2  13   4        411.44        395.49        39.40 o                         
  -1  13   4         51.13         40.15        38.47 o                         
   0  13   4       2296.65       2278.75        71.12 o                         
   1  13   4       2985.30       3094.07       140.23 o                         
   2  13   4        746.55        761.05        57.45 o                         
   3  13   4        567.45        560.02        43.58 o                         
   4  13   4          9.15         67.38        75.27 o                         
   5  13   4        167.47        226.21        94.30 o                         
   6  13   4        109.39        -31.71       110.48 o                         
  -8  14   4       5298.70       5020.63       250.15 o                         
  -7  14   4       4927.69       4984.77       226.48 o                         
  -6  14   4       4247.69       4010.10       194.13 o                         
  -5  14   4       1304.89       1126.23        98.21 o                         
  -4  14   4        688.68        654.64        45.69 o                         
  -3  14   4       3379.02       3177.35       135.57 o                         
  -2  14   4      19236.77      22467.16       320.49 o                         
  -1  14   4      11961.05      12784.77       973.52 o                         
   0  14   4       6485.52       6711.39       293.46 o                         
   1  14   4       1338.29       1401.64        66.76 o                         
   2  14   4         27.49         47.91        57.08 o                         
   3  14   4       2090.83       1977.67       126.05 o                         
   4  14   4       4001.42       3658.86       169.47 o                         
   5  14   4       4409.72       4008.39       204.06 o                         
   6  14   4        785.30        669.59        59.49 o                         
  -7  15   4        620.44        514.99        56.68 o                         
  -6  15   4       4580.92       3820.25       196.47 o                         
  -5  15   4      14806.26      13739.19       315.22 o                         
  -4  15   4      10323.34      10133.03       251.43 o                         
  -3  15   4       5918.19       6260.14       185.21 o                         
  -2  15   4       1143.70       1273.64        84.96 o                         
  -1  15   4         36.69         27.16        42.12 o                         
   0  15   4       4105.73       4438.15        99.97 o                         
   1  15   4      14613.96      14877.78       330.43 o                         
   2  15   4       8585.57       8603.86       210.44 o                         
   3  15   4       4012.91       3754.68       158.63 o                         
   4  15   4        939.11        942.38        81.71 o                         
   5  15   4        135.35         86.13        94.63 o                         
   6  15   4        877.44        651.78        64.02 o                         
  -7  16   4         78.40          0.00       115.40 o                         
  -6  16   4         62.62          0.00        96.33 o                         
  -5  16   4        100.92         72.70        99.48 o                         
  -4  16   4         79.12         47.05        82.48 o                         
  -3  16   4         47.82        -31.97        68.79 o                         
  -2  16   4         32.32         63.84        74.06 o                         
  -1  16   4        400.43        443.21        24.72 o                         
   0  16   4        915.43       1045.35        52.29 o                         
   1  16   4         18.59         30.10        45.96 o                         
   2  16   4        155.66        245.80        33.63 o                         
   3  16   4         28.42         51.80        72.59 o                         
   4  16   4          2.91         62.10        78.48 o                         
   5  16   4          6.61        111.05        91.64 o                         
  -6  17   4       3062.95       2332.97       176.82 o                         
  -5  17   4       8564.00       7405.06       254.37 o                         
  -4  17   4       5487.28       5663.28       202.18 o                         
  -3  17   4       1551.21       1582.17       114.07 o                         
  -2  17   4        170.67        210.36        37.01 o                         
  -1  17   4        793.15       1017.06        51.77 o                         
   0  17   4       2814.99       2910.92       218.91 o                         
   1  17   4       8213.47       8488.46       152.16 o                         
   2  17   4       6544.88       6515.94       204.81 o                         
   3  17   4        785.65        931.55        73.05 o                         
   4  17   4        782.24        880.53        78.87 o                         
   5  17   4         15.45         99.53        94.07 o                         
  -6  18   4       2479.49       2283.43       172.24 o                         
  -5  18   4        839.76        867.85        76.79 o                         
  -4  18   4        532.99        513.84        48.08 o                         
  -3  18   4       1887.15       1876.76       133.03 o                         
  -2  18   4       5954.88       6778.51       211.82 o                         
  -1  18   4       7129.51       7813.43       151.30 o                         
   0  18   4       8509.58       9226.83       162.21 o                         
   1  18   4       3208.45       3235.09       107.74 o                         
   2  18   4         41.59         82.21        78.32 o                         
   3  18   4       1155.84       1166.23        97.58 o                         
   4  18   4       2509.33       2198.35       158.73 o                         
  -5  19   4         14.10       -106.80       106.80 o                         
  -4  19   4         78.19        147.54        83.78 o                         
  -3  19   4        303.55        230.65        43.79 o                         
  -2  19   4        112.39         63.17        93.84 o                         
  -1  19   4          5.78        -38.86        56.28 o                         
   0  19   4         41.68         -2.51       114.09 o                         
   1  19   4        319.53        390.01        29.52 o                         
   2  19   4         11.02        -76.74        85.66 o                         
   3  19   4         71.87        177.17        87.07 o                         
   4  19   4         71.44         71.30        96.68 o                         
  -4  20   4        550.72        611.88        52.59 o                         
  -3  20   4       1710.40       1729.84       133.58 o                         
  -2  20   4       3385.93       3947.54       183.92 o                         
  -1  20   4       4942.85       5659.53       223.51 o                         
   0  20   4       2568.44       2640.92       136.63 o                         
   1  20   4        848.53        807.78        39.07 o                         
   2  20   4        592.75        633.16        52.51 o                         
   3  20   4       1815.40       1853.42       137.78 o                         
  -4  21   4       3364.03       3428.76       190.94 o                         
  -3  21   4       1489.01       1647.10       113.61 o                         
  -2  21   4        280.33        297.30        50.89 o                         
  -1  21   4       1423.82       1585.80        76.34 o                         
   0  21   4       2816.80       3146.74       117.72 o                         
   1  21   4       3158.67       3279.86       125.16 o                         
   2  21   4       4974.66       5300.13       211.52 o                         
  -2  22   4          3.81         58.38       102.29 o                         
  -1  22   4          2.71        -50.03        67.73 o                         
   0  22   4        131.66        103.45        40.50 o                         
  -9   1   5       4696.30       5056.82       210.32 o                         
  -8   1   5       5206.01       5715.66       201.15 o                         
  -7   1   5       1468.84       1720.80       118.37 o                         
  -6   1   5       1035.77       1111.51        70.21 o                         
  -5   1   5       8941.71       8858.84       187.55 o                         
  -4   1   5      21762.01      22407.31       361.45 o                         
  -3   1   5      43242.41      43718.76       399.87 o                         
  -2   1   5      60835.93      65273.35      2625.04 o                         
  -1   1   5      13123.22      13100.67       330.11 o                         
   0   1   5       1495.67       1685.74        37.96 o                         
   1   1   5      14311.76      14228.76       309.33 o                         
   2   1   5      35078.36      37479.77       364.25 o                         
   3   1   5      22669.83      23685.83       309.31 o                         
   4   1   5      35961.05      38957.29       605.67 o                         
   5   1   5       4208.36       4762.36       287.26 o                         
   6   1   5        512.43        554.13       135.52 o                         
   7   1   5       1639.57       2104.00       157.08 o                         
  -9   2   5        926.38        888.43        89.78 o                         
  -8   2   5       7129.00       7835.31       327.41 o                         
  -7   2   5       7028.49       8045.11       311.60 o                         
  -6   2   5      16403.19      16532.57       395.81 o                         
  -5   2   5       7609.01       6913.75       241.93 o                         
  -4   2   5       1013.81        943.98        80.98 o                         
  -3   2   5       5850.42       5769.14       182.60 o                         
  -2   2   5      22401.99      20820.68       341.56 o                         
  -1   2   5      43605.49      43954.89      1341.14 o                         
   0   2   5      21578.23      21939.86       157.55 o                         
   1   2   5      30586.86      30700.87       273.37 o                         
   2   2   5       1303.61       1297.92        87.48 o                         
   3   2   5       1083.42       1066.56        71.27 o                         
   4   2   5       1854.98       1817.93       145.24 o                         
   5   2   5      10505.40      11910.33       363.40 o                         
   6   2   5       5214.60       6642.26       302.38 o                         
   7   2   5       5643.17       6654.38       331.32 o                         
  -9   3   5         42.16        305.53       137.13 o                         
  -8   3   5       1166.17       1132.37        89.10 o                         
  -7   3   5        364.61        342.41        57.35 o                         
  -6   3   5        456.26        467.19        52.78 o                         
  -5   3   5       1114.92       1033.13        88.53 o                         
  -4   3   5       2955.32       2588.48       138.77 o                         
  -3   3   5        885.85        845.61        70.49 o                         
  -2   3   5        152.60        250.09        25.49 o                         
  -1   3   5        670.32        721.01        34.37 o                         
   0   3   5       1912.61       1782.53        67.23 o                         
   1   3   5       1991.47       2072.06        85.93 o                         
   2   3   5       1722.39       1797.20       105.37 o                         
   3   3   5        404.27        407.10        49.22 o                         
   4   3   5        433.24        171.94       109.63 o                         
   5   3   5         28.66         92.08       108.36 o                         
   6   3   5       1737.21       1736.90       134.55 o                         
   7   3   5       1171.26       1320.04       102.72 o                         
  -9   4   5        952.97       1068.72        82.82 o                         
  -8   4   5       4182.18       4344.29       252.16 o                         
  -7   4   5      16244.23      18405.97       437.14 o                         
  -6   4   5      17899.02      18204.97       400.92 o                         
  -5   4   5      14135.47      13432.99       317.08 o                         
  -4   4   5      10662.14      10526.50       256.38 o                         
  -3   4   5        676.40        631.02        46.37 o                         
  -2   4   5       8949.82       9885.35       187.10 o                         
  -1   4   5      17048.60      17868.05       985.29 o                         
   0   4   5      30317.55      31162.01       190.75 o                         
   1   4   5      20246.73      19993.29       537.84 o                         
   2   4   5       4293.12       4132.18       146.87 o                         
   3   4   5       1066.52        908.90        81.18 o                         
   4   4   5       2905.35       2982.79       172.61 o                         
   5   4   5       9449.72      10006.24       318.24 o                         
   6   4   5       9070.22       9375.54       334.38 o                         
   7   4   5       6131.96       6937.59       311.72 o                         
  -9   5   5       4288.63       4613.39       269.40 o                         
  -8   5   5       1483.17       1604.00       114.37 o                         
  -7   5   5        553.02        615.69        56.86 o                         
  -6   5   5         70.02        216.96        39.17 o                         
  -5   5   5      11188.83      11186.94       287.67 o                         
  -4   5   5      18358.08      17821.21       328.72 o                         
  -3   5   5      10480.91      10032.73       216.81 o                         
  -2   5   5       6567.11       7354.06       155.34 o                         
  -1   5   5       1246.89       1457.65        46.48 o                         
   0   5   5        110.29        139.63        18.29 o                         
   1   5   5       5859.32       5953.46       301.61 o                         
   2   5   5      14235.94      13192.76       238.65 o                         
   3   5   5       6836.91       5810.47       187.95 o                         
   4   5   5       5963.25       5705.80       214.98 o                         
   5   5   5       1484.87       1894.94       147.89 o                         
   6   5   5        161.88        251.25        53.82 o                         
   7   5   5        285.78        180.42       149.30 o                         
  -9   6   5        476.10        516.74        70.19 o                         
  -8   6   5         21.72         34.21        95.46 o                         
  -7   6   5        800.22        967.06        89.60 o                         
  -6   6   5        169.36        208.47        39.88 o                         
  -5   6   5         10.75        -79.35        79.35 o                         
  -4   6   5         60.75         98.86        29.72 o                         
  -3   6   5       2990.34       2677.64       117.22 o                         
  -2   6   5        330.21        415.44        35.50 o                         
  -1   6   5         36.71         44.53        24.20 o                         
   0   6   5       2137.54       2205.80        60.29 o                         
   1   6   5        233.97        230.62        14.87 o                         
   2   6   5       1608.82       1643.57        88.09 o                         
   3   6   5         44.95         28.68        66.18 o                         
   4   6   5        109.63        129.46        38.39 o                         
   5   6   5        119.30        132.93        97.31 o                         
   6   6   5        227.71        227.39        53.31 o                         
   7   6   5        219.22        173.88       131.67 o                         
  -9   7   5       4768.43       4893.65       269.40 o                         
  -8   7   5       2073.11       1965.83       135.91 o                         
  -7   7   5        313.50        148.30        96.70 o                         
  -6   7   5       1910.08       2039.39       143.09 o                         
  -5   7   5       7630.03       7277.99       225.83 o                         
  -4   7   5      27989.23      25170.06       384.69 o                         
  -3   7   5      28026.21      28261.53       353.17 o                         
  -2   7   5       3504.68       4245.45       117.27 o                         
  -1   7   5       4194.83       4442.49        76.99 o                         
   0   7   5         85.63        124.31        22.83 o                         
   1   7   5       8961.71       8917.71       114.98 o                         
   2   7   5      18554.89      17568.46       269.55 o                         
   3   7   5      25644.06      24247.67       373.81 o                         
   4   7   5       3383.38       3173.55       167.65 o                         
   5   7   5       3381.17       3350.28       187.10 o                         
   6   7   5        553.16        591.59        60.41 o                         
   7   7   5       1016.87       1008.44        83.27 o                         
  -9   8   5        159.13         65.69       128.52 o                         
  -8   8   5       1060.49        951.73        75.30 o                         
  -7   8   5       5943.29       5882.63       235.92 o                         
  -6   8   5       9165.36       8485.61       259.11 o                         
  -5   8   5      10087.71       9079.27       248.98 o                         
  -4   8   5       5347.46       4973.26       169.84 o                         
  -3   8   5       1416.93       1368.23        83.73 o                         
  -2   8   5       1201.34       1377.21        78.69 o                         
  -1   8   5      22616.44      23532.29      2044.62 o                         
   0   8   5      36146.49      36297.24      1043.78 o                         
   1   8   5       8246.65       8029.82       112.97 o                         
   2   8   5       5776.70       5448.02       150.27 o                         
   3   8   5         33.55        136.09        61.77 o                         
   4   8   5       3743.89       3397.18       159.40 o                         
   5   8   5       8733.25       8367.92       276.99 o                         
   6   8   5       6942.50       7046.63       268.98 o                         
   7   8   5       2760.49       2741.50       205.29 o                         
  -9   9   5         50.23         73.98       126.82 o                         
  -8   9   5         63.20         32.40        96.16 o                         
  -7   9   5        244.94        226.29        94.93 o                         
  -6   9   5        102.88        -38.04        86.65 o                         
  -5   9   5        331.95        298.85        35.56 o                         
  -4   9   5       5244.96       4843.33       164.07 o                         
  -3   9   5       3798.49       3658.10       131.34 o                         
  -2   9   5        228.08        274.04        25.49 o                         
  -1   9   5       1405.04       1464.52        53.50 o                         
   0   9   5        165.10        145.60        16.36 o                         
   1   9   5         69.69        100.29        19.00 o                         
   2   9   5       5138.23       5325.93       150.36 o                         
   3   9   5       2921.81       2572.34       135.97 o                         
   4   9   5       1209.43       1092.07        78.18 o                         
   5   9   5        380.55        388.26        50.14 o                         
   6   9   5        283.01        257.60        55.49 o                         
   7   9   5         10.34         73.88       124.56 o                         
  -8  10   5       2449.04       2248.14       144.86 o                         
  -7  10   5       9436.77       8784.82       287.63 o                         
  -6  10   5       8462.22       7226.42       249.03 o                         
  -5  10   5       4322.68       3978.10       169.07 o                         
  -4  10   5       2967.70       2699.76       139.42 o                         
  -3  10   5       2318.32       2390.65       107.80 o                         
  -2  10   5      14054.48      16058.41       242.80 o                         
  -1  10   5      33264.89      34985.58      2199.35 o                         
   0  10   5      39461.21      38849.29       547.93 o                         
   1  10   5      14549.07      14503.92       166.79 o                         
   2  10   5       9612.02       9676.22       209.15 o                         
   3  10   5          0.81          0.00        74.31 o                         
   4  10   5       4677.17       4572.23       189.17 o                         
   5  10   5       7679.83       7030.84       254.20 o                         
   6  10   5      10056.79       9272.13       310.52 o                         
  -8  11   5       1453.48       1486.77       122.67 o                         
  -7  11   5         97.41       -104.67       104.67 o                         
  -6  11   5       2176.99       2034.38       145.66 o                         
  -5  11   5       5467.99       5605.69       198.85 o                         
  -4  11   5      11222.08      11069.42       245.24 o                         
  -3  11   5      12786.24      12781.47       237.96 o                         
  -2  11   5       9710.44      11096.45       206.43 o                         
  -1  11   5       4986.39       5350.75       456.70 o                         
   0  11   5       2739.88       2879.05       121.58 o                         
   1  11   5       5173.48       5441.42       110.10 o                         
   2  11   5       3710.83       3965.42       137.51 o                         
   3  11   5      15167.47      14185.21       282.30 o                         
   4  11   5       6527.61       6131.99       214.26 o                         
   5  11   5       3298.73       2565.17       176.15 o                         
   6  11   5        143.90        -49.22       115.51 o                         
  -8  12   5        280.88        338.20        52.19 o                         
  -7  12   5        888.28        995.42        80.21 o                         
  -6  12   5       1833.84       1403.43       114.46 o                         
  -5  12   5        603.48        609.67        48.72 o                         
  -4  12   5       1420.91       1464.43       104.07 o                         
  -3  12   5        336.42        312.74        34.78 o                         
  -2  12   5        611.93        740.06        53.95 o                         
  -1  12   5       4026.69       4365.44       440.28 o                         
   0  12   5        793.34        802.20        67.78 o                         
   1  12   5       1810.20       1912.21        70.40 o                         
   2  12   5         87.38         58.32        59.18 o                         
   3  12   5         72.34          0.00        73.04 o                         
   4  12   5        648.10        639.62        54.79 o                         
   5  12   5       2594.51       2313.74       159.39 o                         
   6  12   5        707.33        551.25        61.39 o                         
  -8  13   5       3558.30       3576.57       201.08 o                         
  -7  13   5        875.28        740.81        60.82 o                         
  -6  13   5       1675.98       1711.77       135.55 o                         
  -5  13   5       3956.91       3941.15       178.29 o                         
  -4  13   5      11112.63      10768.13       253.50 o                         
  -3  13   5      18637.45      17950.13       300.23 o                         
  -2  13   5      13688.95      16004.36       267.96 o                         
  -1  13   5       2743.76       3069.53       264.88 o                         
   0  13   5        909.15        925.50        45.00 o                         
   1  13   5       2637.34       2695.16       151.92 o                         
   2  13   5      11083.38      11324.37       237.67 o                         
   3  13   5      10176.26       9001.44       241.35 o                         
   4  13   5       8903.20       8260.77       248.93 o                         
   5  13   5       2548.77       2239.54       159.68 o                         
   6  13   5          2.35        -67.47       104.72 o                         
  -7  14   5       2355.01       2132.32       139.73 o                         
  -6  14   5       2841.41       2601.88       160.26 o                         
  -5  14   5       1488.64       1402.24       100.28 o                         
  -4  14   5         51.11          0.00        76.93 o                         
  -3  14   5       3204.61       3187.79       138.38 o                         
  -2  14   5       3714.34       4287.33       147.10 o                         
  -1  14   5       2607.54       2739.90        84.75 o                         
   0  14   5       4661.45       4807.53       104.81 o                         
   1  14   5       3316.42       3305.49        93.72 o                         
   2  14   5       2114.84       1939.85       121.36 o                         
   3  14   5          0.46         20.27        68.52 o                         
   4  14   5        581.77        561.78        56.16 o                         
   5  14   5        320.16         89.58       112.73 o                         
  -7  15   5          9.38         88.26       109.13 o                         
  -6  15   5         96.05        161.60        99.99 o                         
  -5  15   5        966.75        888.47        68.51 o                         
  -4  15   5        384.30        435.30        40.43 o                         
  -3  15   5        438.82        432.82        36.54 o                         
  -2  15   5       1119.81       1305.30       103.21 o                         
  -1  15   5        165.35        176.54        22.40 o                         
   0  15   5        554.37        578.46        51.18 o                         
   1  15   5        509.13        465.77        30.06 o                         
   2  15   5        638.06        589.96        42.29 o                         
   3  15   5        129.30         31.72        88.74 o                         
   4  15   5        577.98        543.08        50.43 o                         
   5  15   5          6.43        130.01        81.42 o                         
  -7  16   5       3466.52       2732.89       195.40 o                         
  -6  16   5       7429.85       7002.17       260.64 o                         
  -5  16   5       5961.19       6040.05       227.91 o                         
  -4  16   5       1316.34       1459.96       114.21 o                         
  -3  16   5        213.53        265.43        34.15 o                         
  -2  16   5       2943.03       3428.91       148.82 o                         
  -1  16   5       7964.95       8427.65       394.08 o                         
   0  16   5       6327.16       6780.05       130.32 o                         
   1  16   5       9266.66       9494.40       410.80 o                         
   2  16   5       1455.22       1506.12       113.40 o                         
   3  16   5        303.85        222.15        89.92 o                         
   4  16   5       1916.79       1793.66       123.39 o                         
   5  16   5       3254.40       2649.62       189.47 o                         
  -6  17   5         60.80          7.45       106.82 o                         
  -5  17   5        283.82        273.89        47.86 o                         
  -4  17   5       1739.31       1663.13       127.10 o                         
  -3  17   5       2830.24       2935.16       144.46 o                         
  -2  17   5       1739.48       1974.47       129.41 o                         
  -1  17   5        743.87        826.91        46.27 o                         
   0  17   5        161.91        196.59        47.11 o                         
   1  17   5        376.48        421.07        30.50 o                         
   2  17   5       3020.99       3021.98       147.23 o                         
   3  17   5       2121.83       1838.28       145.39 o                         
   4  17   5        871.58        674.75        68.20 o                         
  -6  18   5        463.83        445.03        56.12 o                         
  -5  18   5        933.52        942.21        78.11 o                         
  -4  18   5          8.00        -11.95        79.86 o                         
  -3  18   5        384.76        219.53        95.32 o                         
  -2  18   5        885.50       1163.56        92.12 o                         
  -1  18   5       1400.81       1596.48       114.76 o                         
   0  18   5       2010.61       2286.15       222.40 o                         
   1  18   5       2498.69       2465.99       284.18 o                         
   2  18   5        682.79        748.62        64.34 o                         
   3  18   5        113.34        -12.30        94.62 o                         
  -5  19   5       3471.28       3513.78       197.35 o                         
  -4  19   5       5770.62       5479.76       215.57 o                         
  -3  19   5       6636.71       6911.90       232.36 o                         
  -2  19   5       5534.25       6628.61       227.93 o                         
  -1  19   5        801.97        898.34        56.03 o                         
   0  19   5         33.38         69.07        52.27 o                         
   1  19   5       3186.09       3070.99       115.50 o                         
   2  19   5       7269.92       7403.64       240.08 o                         
   3  19   5       6430.84       6531.98       235.63 o                         
  -4  20   5        244.88        286.06        49.33 o                         
  -3  20   5        100.45         85.08        88.37 o                         
  -2  20   5        829.54       1083.24        78.36 o                         
  -1  20   5       2593.81       2831.17       111.75 o                         
   0  20   5       1746.68       1858.77       104.01 o                         
   1  20   5       1447.89       1507.79       142.41 o                         
   2  20   5        246.08        222.52       102.64 o                         
  -3  21   5       1869.11       2265.27       152.10 o                         
  -2  21   5       1163.69       1353.59        99.92 o                         
  -1  21   5        516.41        612.60       126.81 o                         
   0  21   5         10.48        -36.90        67.28 o                         
   1  21   5        561.28        623.05        40.79 o                         
  -9   0   6        450.82        253.58       171.08 o                         
  -8   0   6        848.40        835.34        78.91 o                         
  -7   0   6       9289.80      10816.38       369.73 o                         
  -6   0   6      28261.39      32360.16       585.96 o                         
  -5   0   6      37163.99      40011.40       612.13 o                         
  -4   0   6      12900.27      12979.56       311.29 o                         
  -3   0   6      11444.34      11483.52       273.08 o                         
  -2   0   6          6.27        153.23        69.21 o                         
  -1   0   6      13703.04      12116.03       563.78 o                         
   0   0   6      37678.33      38228.49       768.25 o                         
   1   0   6      52496.81      55477.85      1245.52 o                         
   2   0   6      10790.05      12097.91       301.01 o                         
   3   0   6       2824.23       2710.08       172.31 o                         
   4   0   6       1282.64       1353.00       132.15 o                         
   5   0   6       1685.24       1849.93       139.00 o                         
   6   0   6       4061.96       4854.47       298.30 o                         
   7   0   6       5735.76       7179.98       378.05 o                         
  -9   1   6       2679.45       3010.75       309.71 o                         
  -8   1   6       3170.12       3493.38       299.82 o                         
  -7   1   6       2304.74       2475.41       126.07 o                         
  -6   1   6        861.34       1063.70       138.27 o                         
  -5   1   6        533.71        537.09        35.31 o                         
  -4   1   6       1235.41       1179.80        69.27 o                         
  -3   1   6      12065.15      11767.09       519.15 o                         
  -2   1   6      30653.92      32920.50      1385.87 o                         
  -1   1   6       6989.39       7061.89       172.91 o                         
   0   1   6      13445.37      13339.40       280.14 o                         
   1   1   6        907.34        957.30        35.08 o                         
   2   1   6        766.91        826.74        48.25 o                         
   3   1   6       3289.33       3364.05       133.37 o                         
   4   1   6       3405.04       3615.50       155.68 o                         
   5   1   6       2318.09       2854.65       154.85 o                         
   6   1   6        889.01       1148.28       109.93 o                         
   7   1   6        243.88        521.75        84.95 o                         
  -9   2   6       1423.38       1747.08       133.28 o                         
  -8   2   6        395.91        452.90        72.09 o                         
  -7   2   6       1365.66       1469.09       129.36 o                         
  -6   2   6       8183.10       8607.69       304.72 o                         
  -5   2   6      11159.74      11599.83       313.09 o                         
  -4   2   6       3540.23       3323.49       168.57 o                         
  -3   2   6       2656.39       2518.57       137.60 o                         
  -2   2   6         32.63         48.95        73.64 o                         
  -1   2   6      10120.24      10246.13       280.61 o                         
   0   2   6      23348.97      23460.32       183.09 o                         
   1   2   6      13226.34      12907.29       663.03 o                         
   2   2   6       3447.91       3788.48       171.60 o                         
   3   2   6        921.26        992.83        78.31 o                         
   4   2   6        248.74        258.22       112.12 o                         
   5   2   6       1058.52       1335.13       117.08 o                         
   6   2   6       3948.07       4512.65       274.17 o                         
   7   2   6       2720.14       3095.38       213.30 o                         
  -9   3   6       8086.08       9239.87       380.75 o                         
  -8   3   6       9021.02       9359.97       362.61 o                         
  -7   3   6       3985.58       4315.65       224.82 o                         
  -6   3   6       2927.35       3072.14       190.74 o                         
  -5   3   6        364.51        414.28        42.87 o                         
  -4   3   6      10968.85       9029.04       261.62 o                         
  -3   3   6      22014.54      19872.77       361.77 o                         
  -2   3   6      36728.74      38676.32       470.66 o                         
  -1   3   6      17012.73      17209.62       682.48 o                         
   0   3   6      14247.95      14564.78       138.25 o                         
   1   3   6         16.66         50.58        37.34 o                         
   2   3   6       5650.96       5714.69       191.79 o                         
   3   3   6      15119.73      17421.52       370.65 o                         
   4   3   6      20541.27      23463.92       478.74 o                         
   5   3   6      10840.87      12429.73       374.16 o                         
   6   3   6       4632.17       4775.95       279.58 o                         
   7   3   6        488.34        556.03        83.90 o                         
  -9   4   6         45.07        -88.36       139.81 o                         
  -8   4   6       2099.26       2411.53       190.67 o                         
  -7   4   6       1395.68       1429.45        87.64 o                         
  -6   4   6        705.25        816.03        54.05 o                         
  -5   4   6       1853.42       1966.75       137.68 o                         
  -4   4   6       2352.46       2381.50       135.55 o                         
  -3   4   6       2424.34       2267.88       119.83 o                         
  -2   4   6       2041.28       2565.08       111.84 o                         
  -1   4   6        403.24        406.42        23.26 o                         
   0   4   6        241.41        299.90        16.47 o                         
   1   4   6       5534.17       5484.57       106.13 o                         
   2   4   6       5850.87       6130.32       180.38 o                         
   3   4   6       2530.88       2536.86       148.59 o                         
   4   4   6        172.81        264.02        44.72 o                         
   5   4   6        461.85        561.51        62.22 o                         
   6   4   6         48.53         88.18       123.45 o                         
   7   4   6       1338.61       1464.54       107.28 o                         
  -9   5   6       1361.59       1342.15       115.40 o                         
  -8   5   6       2436.90       2650.35       197.10 o                         
  -7   5   6        897.10        950.81        92.50 o                         
  -6   5   6         34.78         43.23        90.10 o                         
  -5   5   6        103.42        201.56        84.92 o                         
  -4   5   6       4419.58       4389.39       173.51 o                         
  -3   5   6       3893.46       3754.54       141.52 o                         
  -2   5   6       3112.12       3379.60       117.44 o                         
  -1   5   6       3945.87       4241.51       288.55 o                         
   0   5   6        250.80        351.29        40.21 o                         
   1   5   6        128.32        167.35        27.87 o                         
   2   5   6       1039.69        942.37        70.88 o                         
   3   5   6       7330.39       7333.38       223.37 o                         
   4   5   6       7030.46       6961.31       249.93 o                         
   5   5   6       3876.05       3620.83       222.29 o                         
   6   5   6       2574.57       2912.79       199.32 o                         
   7   5   6          5.63         21.57       127.06 o                         
  -9   6   6        887.37        978.21        76.80 o                         
  -8   6   6        625.63        439.03        61.73 o                         
  -7   6   6       3148.48       2614.74       186.14 o                         
  -6   6   6       5475.22       5274.29       217.48 o                         
  -5   6   6      19625.14      19120.55       374.29 o                         
  -4   6   6      21018.92      20062.36       360.64 o                         
  -3   6   6       3870.84       4060.35       143.87 o                         
  -2   6   6       1792.59       2097.26        92.69 o                         
  -1   6   6       8668.95       9173.65       450.81 o                         
   0   6   6      17022.98      17469.67       380.15 o                         
   1   6   6      30238.67      29379.50       894.20 o                         
   2   6   6      27438.49      27408.11       367.75 o                         
   3   6   6      10842.54       9585.39       254.51 o                         
   4   6   6        305.58        285.41        42.32 o                         
   5   6   6       2467.02       2306.43       179.87 o                         
   6   6   6       6554.97       6480.52       283.37 o                         
   7   6   6       7498.13       8016.81       346.91 o                         
  -9   7   6        218.44        285.09       140.07 o                         
  -8   7   6        877.20        934.12        80.90 o                         
  -7   7   6        890.09        834.81        79.37 o                         
  -6   7   6        393.09        371.51        47.03 o                         
  -5   7   6         27.50         11.78        80.05 o                         
  -4   7   6        693.19        669.55        44.67 o                         
  -3   7   6       1515.98       1396.87        95.27 o                         
  -2   7   6       1495.76       1796.56        87.77 o                         
  -1   7   6        275.06        261.90        51.70 o                         
   0   7   6         33.95         52.18        18.24 o                         
   1   7   6       1455.38       1517.78        59.89 o                         
   2   7   6       3960.29       3668.05       138.96 o                         
   3   7   6       1122.09        893.70        79.40 o                         
   4   7   6       2878.29       2651.69       167.93 o                         
   5   7   6        808.25        669.08        67.77 o                         
   6   7   6        266.34        267.03       121.38 o                         
  -9   8   6         56.23         19.23       113.92 o                         
  -8   8   6        497.28        414.16        59.18 o                         
  -7   8   6       2958.81       2859.27       184.08 o                         
  -6   8   6       3928.79       4404.16       195.21 o                         
  -5   8   6       7792.12       7140.38       233.82 o                         
  -4   8   6      10773.93      10179.57       247.46 o                         
  -3   8   6       1808.01       1741.53       100.20 o                         
  -2   8   6         69.01         78.77        55.80 o                         
  -1   8   6       3309.14       3363.01       195.21 o                         
   0   8   6       6058.34       6034.87        98.05 o                         
   1   8   6       6955.83       6747.80       203.92 o                         
   2   8   6      13983.93      14488.31       258.85 o                         
   3   8   6       3586.34       3451.29       153.52 o                         
   4   8   6          3.74         -6.59        83.50 o                         
   5   8   6        120.58         70.45       107.62 o                         
   6   8   6       1819.74       1821.54       135.63 o                         
  -9   9   6       2906.22       2687.99       205.35 o                         
  -8   9   6       9298.77       8803.78       311.31 o                         
  -7   9   6       8944.82       8425.23       292.67 o                         
  -6   9   6        948.11        887.72        58.26 o                         
  -5   9   6        507.35        451.67        42.54 o                         
  -4   9   6      11018.27      11274.42       259.26 o                         
  -3   9   6      26334.17      25743.31       349.22 o                         
  -2   9   6      28940.76      33595.95       367.47 o                         
  -1   9   6      28103.28      29912.61       825.05 o                         
   0   9   6       3863.76       4026.45        85.18 o                         
   1   9   6         40.36         54.36        57.26 o                         
   2   9   6       5809.17       5797.83       169.20 o                         
   3   9   6      10819.15      10737.31       257.38 o                         
   4   9   6       8695.66       7689.49       252.33 o                         
   5   9   6       7125.11       6681.94       260.25 o                         
   6   9   6       2680.47       2459.98       163.82 o                         
  -8  10   6         56.31        107.85       109.68 o                         
  -7  10   6        509.01        577.70        54.24 o                         
  -6  10   6       1834.91       1567.85       114.40 o                         
  -5  10   6       1139.89       1067.30        74.25 o                         
  -4  10   6       1062.25        985.42        78.68 o                         
  -3  10   6        231.88        128.50        61.39 o                         
  -2  10   6        197.36        253.59        30.26 o                         
  -1  10   6        290.00        354.74        21.95 o                         
   0  10   6       2699.98       2916.00        76.94 o                         
   1  10   6       2621.98       2596.77        78.38 o                         
   2  10   6        604.95        610.12        46.03 o                         
   3  10   6        493.20        391.62        41.14 o                         
   4  10   6        379.57        142.18        97.06 o                         
   5  10   6         47.58        -55.18        98.06 o                         
   6  10   6        862.52        682.46        66.63 o                         
  -8  11   6       4022.74       3660.16       210.67 o                         
  -7  11   6       5794.03       5364.45       234.30 o                         
  -6  11   6       1946.54       1815.18       122.46 o                         
  -5  11   6        262.77        168.39        86.27 o                         
  -4  11   6       4615.01       4272.87       171.98 o                         
  -3  11   6       9028.33       9417.33       214.55 o                         
  -2  11   6      17771.78      20197.59       295.90 o                         
  -1  11   6      19230.47      19553.77       977.83 o                         
   0  11   6       4415.55       4428.18        95.18 o                         
   1  11   6       1184.21       1239.30       197.54 o                         
   2  11   6       2276.56       2305.86       122.37 o                         
   3  11   6       5757.34       5059.49       190.54 o                         
   4  11   6       4107.49       3694.09       195.02 o                         
   5  11   6       3496.70       2877.37       190.12 o                         
   6  11   6        491.18        317.27       143.24 o                         
  -8  12   6        197.24        287.32       118.22 o                         
  -7  12   6       6509.11       6102.93       249.50 o                         
  -6  12   6      11216.19      10168.56       298.75 o                         
  -5  12   6       8025.58       7917.04       240.85 o                         
  -4  12   6       7044.63       7186.74       206.42 o                         
  -3  12   6       1470.21       1655.82       100.00 o                         
  -2  12   6        339.55        362.18        35.30 o                         
  -1  12   6       3468.36       3399.25       237.70 o                         
   0  12   6      14144.08      14513.83       170.23 o                         
   1  12   6      10555.08      10966.73       163.30 o                         
   2  12   6       8683.36       8097.08       212.09 o                         
   3  12   6       3004.36       2658.02       155.21 o                         
   4  12   6        722.78        603.94        51.85 o                         
   5  12   6        187.58        141.62        92.48 o                         
  -8  13   6        221.44        153.94       112.86 o                         
  -7  13   6          6.92         55.34        97.18 o                         
  -6  13   6         29.68        136.09        41.23 o                         
  -5  13   6        139.81         65.51        81.12 o                         
  -4  13   6        332.86        323.87        41.20 o                         
  -3  13   6       2013.88       2061.66       115.06 o                         
  -2  13   6        531.07        638.45        43.93 o                         
  -1  13   6       2603.93       2756.21       251.95 o                         
   0  13   6        956.46        975.44        85.80 o                         
   1  13   6       1793.64       1826.13       100.37 o                         
   2  13   6        409.03        463.11        46.67 o                         
   3  13   6        321.89        314.71        40.67 o                         
   4  13   6         65.28         39.59        98.24 o                         
   5  13   6        264.84        274.90        49.33 o                         
  -7  14   6       1205.43       1016.32        84.37 o                         
  -6  14   6       4368.19       3883.42       193.04 o                         
  -5  14   6       4835.57       4892.24       195.21 o                         
  -4  14   6       1012.99        930.88        74.09 o                         
  -3  14   6        660.37        645.48        43.34 o                         
  -2  14   6        161.25         61.54        34.67 o                         
  -1  14   6       2279.35       2388.10       120.95 o                         
   0  14   6       8457.78       9120.95       210.73 o                         
   1  14   6       8187.60       8177.88       147.97 o                         
   2  14   6       2167.50       2226.44       134.17 o                         
   3  14   6       1373.58       1134.91        86.19 o                         
   4  14   6        129.88         67.50        97.31 o                         
   5  14   6       1532.88       1281.56       106.30 o                         
  -7  15   6       1893.78       1707.56       131.98 o                         
  -6  15   6        481.63        463.67        51.88 o                         
  -5  15   6         34.46        -24.94        85.67 o                         
  -4  15   6       1355.64       1307.25        91.60 o                         
  -3  15   6       6579.50       6641.52       202.44 o                         
  -2  15   6       7839.76       9266.78       228.08 o                         
  -1  15   6       5277.07       5395.15       225.23 o                         
   0  15   6       2520.61       2655.27        89.24 o                         
   1  15   6         42.85         19.02        51.85 o                         
   2  15   6       1121.34       1391.23       105.16 o                         
   3  15   6       7131.31       6346.87       227.79 o                         
   4  15   6       7100.02       6389.33       242.67 o                         
  -6  16   6          4.53         81.85        96.23 o                         
  -5  16   6         37.87        -38.64        92.09 o                         
  -4  16   6        543.83        607.28        48.78 o                         
  -3  16   6        151.19        155.22        72.71 o                         
  -2  16   6          1.17         99.52        71.11 o                         
  -1  16   6         70.89        135.72        46.77 o                         
   0  16   6        300.98        318.25        41.62 o                         
   1  16   6         12.07         53.93        58.38 o                         
   2  16   6        411.47        463.75        44.15 o                         
   3  16   6         28.92         83.68        87.05 o                         
   4  16   6         28.34        -49.98        98.49 o                         
  -6  17   6        325.34        169.08       115.58 o                         
  -5  17   6         74.91         86.72       102.32 o                         
  -4  17   6       1484.22       1549.87       106.41 o                         
  -3  17   6       4743.24       4889.51       187.99 o                         
  -2  17   6       5782.44       6669.00       211.40 o                         
  -1  17   6       1168.31       1310.36       121.80 o                         
   0  17   6       1583.31       1557.15        82.75 o                         
   1  17   6         57.90         49.17        58.64 o                         
   2  17   6       1412.49       1292.99       100.90 o                         
   3  17   6       2420.75       2554.51       155.63 o                         
  -5  18   6       5106.36       5058.63       222.85 o                         
  -4  18   6       3873.03       3932.64       189.10 o                         
  -3  18   6       1809.62       1812.28       140.35 o                         
  -2  18   6        484.21        640.08        50.76 o                         
  -1  18   6       2731.50       3160.94       151.91 o                         
   0  18   6       5116.67       5358.43       135.60 o                         
   1  18   6       7546.66       8198.01       251.65 o                         
   2  18   6       4555.65       4508.31       199.62 o                         
   3  18   6       1318.12       1290.53        99.18 o                         
  -4  19   6          3.37        176.61        82.55 o                         
  -3  19   6        184.98        106.95       109.90 o                         
  -2  19   6        102.12        143.40       101.55 o                         
  -1  19   6          1.56         32.45        59.55 o                         
   0  19   6         58.64         66.13        62.69 o                         
   1  19   6        106.70        -19.89        72.19 o                         
   2  19   6         20.01         12.38        87.48 o                         
  -3  20   6       1235.86       1390.42       104.98 o                         
  -2  20   6         41.69         73.37       101.53 o                         
  -1  20   6       1352.72       1588.91        77.82 o                         
   0  20   6       2809.95       2763.68       136.15 o                         
   1  20   6       4990.89       5300.36       394.30 o                         
  -9   1   7       2307.02       2459.69       135.28 o                         
  -8   1   7       6439.06       7536.88       435.73 o                         
  -7   1   7      15046.17      15888.85      1726.97 o                         
  -6   1   7      21394.91      22791.88       927.62 o                         
  -5   1   7       1932.63       1924.90        90.72 o                         
  -4   1   7        380.29        351.02        31.62 o                         
  -3   1   7      11058.09      10166.76       786.69 o                         
  -2   1   7      15702.03      16113.07       713.52 o                         
  -1   1   7      21858.95      23043.02       427.14 o                         
   0   1   7      23795.55      23663.91       219.96 o                         
   1   1   7       4148.71       4212.94       128.17 o                         
   2   1   7        504.67        493.78        34.96 o                         
   3   1   7       1060.80       1204.26        70.08 o                         
   4   1   7       5443.04       5691.96       198.77 o                         
   5   1   7       4741.59       5853.49       218.01 o                         
   6   1   7       4773.13       5419.40       232.52 o                         
  -9   2   7       3368.70       4217.92       267.19 o                         
  -8   2   7        299.83        267.33       128.07 o                         
  -7   2   7         29.90         20.18       117.38 o                         
  -6   2   7       4035.20       4312.41       238.55 o                         
  -5   2   7      10166.83      10753.12       313.28 o                         
  -4   2   7       9880.34       9541.24       289.42 o                         
  -3   2   7      22610.87      22240.55       421.35 o                         
  -2   2   7       2589.16       2489.54       148.97 o                         
  -1   2   7       1919.26       2132.24       108.32 o                         
   0   2   7        935.33       1069.72        86.33 o                         
   1   2   7       9132.40       9085.57       778.89 o                         
   2   2   7       5937.25       6216.80       229.75 o                         
   3   2   7      12798.03      13640.59       366.55 o                         
   4   2   7       4390.70       4960.75       247.75 o                         
   5   2   7         19.23        202.34       135.99 o                         
   6   2   7        326.51        393.42       158.68 o                         
  -9   3   7          2.11       -145.08       150.88 o                         
  -8   3   7        113.94        -21.40       142.20 o                         
  -7   3   7         25.16        183.99        47.82 o                         
  -6   3   7        442.01        399.11        54.76 o                         
  -5   3   7        248.28         82.56       102.24 o                         
  -4   3   7       4802.98       4560.43       206.67 o                         
  -3   3   7       1525.62       1601.19       123.76 o                         
  -2   3   7        144.36        275.92        36.23 o                         
  -1   3   7         22.68         24.34        45.47 o                         
   0   3   7        115.87        159.95        14.96 o                         
   1   3   7         12.29         63.20        51.11 o                         
   2   3   7        852.98        842.57        70.10 o                         
   3   3   7       1181.37       1338.24       114.50 o                         
   4   3   7       1643.36       1666.20       138.37 o                         
   5   3   7         10.23        -40.28       135.99 o                         
   6   3   7        281.18        305.44       139.93 o                         
  -9   4   7       2041.96       2322.33       181.51 o                         
  -8   4   7        943.93        972.53        83.88 o                         
  -7   4   7        256.76        129.97       125.29 o                         
  -6   4   7       5815.65       6039.66       249.92 o                         
  -5   4   7      10142.56      10448.43       293.25 o                         
  -4   4   7      19866.16      19075.01       389.34 o                         
  -3   4   7      18742.81      17400.10       348.16 o                         
  -2   4   7       9450.00      10023.62       223.39 o                         
  -1   4   7        277.21        319.68        24.37 o                         
   0   4   7       9879.09      10215.50       126.00 o                         
   1   4   7      19338.67      19505.72       477.70 o                         
   2   4   7      31733.99      29115.75       444.56 o                         
   3   4   7      18884.54      19339.56       400.78 o                         
   4   4   7       8128.03       8478.48       292.16 o                         
   5   4   7        468.95        592.70        64.81 o                         
   6   4   7        747.76        869.18        76.94 o                         
  -9   5   7       1162.58       1333.89       101.75 o                         
  -8   5   7       3742.12       3823.22       235.75 o                         
  -7   5   7       3455.74       3681.41       220.72 o                         
  -6   5   7       3136.72       2931.20       185.92 o                         
  -5   5   7        514.16        488.20        47.41 o                         
  -4   5   7        812.78        924.88        84.18 o                         
  -3   5   7       2922.34       2958.35       141.85 o                         
  -2   5   7      20928.58      23308.87       327.77 o                         
  -1   5   7      18143.82      19688.30       258.68 o                         
   0   5   7      14224.89      13674.82       148.17 o                         
   1   5   7       6592.87       6484.06       120.36 o                         
   2   5   7       1390.74       1176.46        89.27 o                         
   3   5   7        911.87        898.00        71.22 o                         
   4   5   7       9409.30       9436.65       313.85 o                         
   5   5   7       8413.48       8804.50       328.84 o                         
   6   5   7       4683.60       5168.35       272.39 o                         
  -9   6   7         81.38        209.75       118.60 o                         
  -8   6   7        114.34        120.80       133.01 o                         
  -7   6   7        253.00        201.92       109.07 o                         
  -6   6   7        241.36        245.55        48.21 o                         
  -5   6   7        276.43        353.49        40.50 o                         
  -4   6   7       2551.32       2291.32       141.96 o                         
  -3   6   7        158.69        193.14        31.21 o                         
  -2   6   7       1273.31       1292.00        74.20 o                         
  -1   6   7        848.74        767.20        59.77 o                         
   0   6   7         11.16          4.36        34.19 o                         
   1   6   7         13.44         66.63        40.21 o                         
   2   6   7       1899.90       1593.49       104.84 o                         
   3   6   7        282.71        254.17        42.84 o                         
   4   6   7        253.42          7.63       108.46 o                         
   5   6   7         14.95          0.00       110.44 o                         
   6   6   7        651.47        653.24        72.23 o                         
  -9   7   7       1814.69       1897.17       144.84 o                         
  -8   7   7       6129.16       5786.02       266.78 o                         
  -7   7   7       8069.45       7769.49       292.04 o                         
  -6   7   7       2511.72       2497.29       171.98 o                         
  -5   7   7       3720.92       3032.13       170.45 o                         
  -4   7   7          9.08         78.39        67.74 o                         
  -3   7   7       3907.69       3924.47       153.28 o                         
  -2   7   7      16004.40      17193.50       272.90 o                         
  -1   7   7      29158.54      31365.61       341.46 o                         
   0   7   7      11118.39      11074.83       138.98 o                         
   1   7   7       5624.13       5688.50       212.90 o                         
   2   7   7       2370.72       2228.41       125.00 o                         
   3   7   7       3195.69       2792.23       153.07 o                         
   4   7   7       6246.48       5886.04       252.00 o                         
   5   7   7      10957.93      10865.73       351.36 o                         
   6   7   7       3821.37       3610.31       237.41 o                         
  -8   8   7        889.34        915.48        71.51 o                         
  -7   8   7        174.44        184.27        51.57 o                         
  -6   8   7       3640.21       3653.71       187.12 o                         
  -5   8   7      11751.53      10918.58       290.52 o                         
  -4   8   7      16284.62      14687.10       314.65 o                         
  -3   8   7       5681.14       5861.85       173.49 o                         
  -2   8   7       4249.00       4551.89       142.19 o                         
  -1   8   7        191.24        253.59        27.92 o                         
   0   8   7       5974.76       6023.05       106.22 o                         
   1   8   7      11453.93      11168.62       153.30 o                         
   2   8   7      13982.40      13774.52       269.92 o                         
   3   8   7       5048.87       4480.59       186.33 o                         
   4   8   7       2218.98       1860.99       129.88 o                         
   5   8   7        690.15        699.06        64.16 o                         
   6   8   7         46.09         85.24       112.53 o                         
  -8   9   7       1353.56       1396.34       101.21 o                         
  -7   9   7       1299.55       1468.49       120.55 o                         
  -6   9   7        668.48        562.40        52.19 o                         
  -5   9   7       2580.09       2326.32       144.21 o                         
  -4   9   7       1520.58       1352.61        95.05 o                         
  -3   9   7       1022.47       1147.18        77.97 o                         
  -2   9   7       1415.32       1671.01        99.50 o                         
  -1   9   7       1524.68       1649.15        94.58 o                         
   0   9   7        259.42        265.90        20.17 o                         
   1   9   7        573.17        613.19        34.92 o                         
   2   9   7         14.66        105.76        61.07 o                         
   3   9   7        213.03        183.09        37.89 o                         
   4   9   7        708.62        592.81        54.62 o                         
   5   9   7        985.38        889.24        70.23 o                         
  -8  10   7       1240.54       1549.31       111.08 o                         
  -7  10   7         36.61       -103.35       104.56 o                         
  -6  10   7       3193.91       2913.21       174.24 o                         
  -5  10   7      12634.15      11516.65       292.24 o                         
  -4  10   7      17662.65      16595.83       329.23 o                         
  -3  10   7       6607.00       6550.07       190.21 o                         
  -2  10   7       4310.00       4637.85       152.63 o                         
  -1  10   7        456.55        608.19        48.96 o                         
   0  10   7       2861.14       2749.36        81.80 o                         
   1  10   7       4660.59       4892.51       108.63 o                         
   2  10   7       9866.57       9599.13       235.45 o                         
   3  10   7       3673.64       3452.30       161.30 o                         
   4  10   7       1384.94       1102.67        73.04 o                         
   5  10   7        470.42        449.65        57.87 o                         
  -8  11   7       2602.74       2343.16       181.22 o                         
  -7  11   7       5237.73       5319.04       234.72 o                         
  -6  11   7       3860.29       3494.12       194.23 o                         
  -5  11   7       3328.72       2915.18       168.96 o                         
  -4  11   7        508.37        510.56        44.27 o                         
  -3  11   7       1071.03       1084.46        80.41 o                         
  -2  11   7       2045.22       2209.24       111.62 o                         
  -1  11   7       8590.75       9737.72       206.92 o                         
   0  11   7       6301.77       6374.57       116.99 o                         
   1  11   7       3204.79       3173.99        92.18 o                         
   2  11   7        192.00        179.69        75.24 o                         
   3  11   7       1106.11       1138.67        91.07 o                         
   4  11   7        558.37        434.38        51.99 o                         
   5  11   7       2835.52       2603.39       198.43 o                         
  -8  12   7          5.84        157.38       111.30 o                         
  -7  12   7          1.95         97.35       108.96 o                         
  -6  12   7       1183.75       1226.41        93.35 o                         
  -5  12   7       1912.59       1715.22       110.83 o                         
  -4  12   7        876.23        778.68        56.93 o                         
  -3  12   7        426.20        445.05        35.92 o                         
  -2  12   7        858.48        867.69        70.16 o                         
  -1  12   7        169.76        173.10        70.82 o                         
   0  12   7        845.59        866.75        62.63 o                         
   1  12   7       2717.14       2832.68        90.71 o                         
   2  12   7       1079.14       1058.15        84.37 o                         
   3  12   7        114.69        131.02        73.65 o                         
   4  12   7         71.32         71.30       101.28 o                         
   5  12   7         61.52        -51.11       110.63 o                         
  -7  13   7       4852.63       4488.12       232.39 o                         
  -6  13   7       7037.69       6146.35       246.71 o                         
  -5  13   7       1755.40       1659.93       115.88 o                         
  -4  13   7         53.28        107.59        78.32 o                         
  -3  13   7       3556.01       3446.28       155.17 o                         
  -2  13   7       6990.73       7648.91       205.83 o                         
  -1  13   7      14458.04      15878.94       283.22 o                         
   0  13   7      11885.59      12043.06       170.01 o                         
   1  13   7       6060.50       5987.05       130.78 o                         
   2  13   7         14.47         14.81        75.10 o                         
   3  13   7       1821.56       1695.95       131.84 o                         
   4  13   7       3207.27       2829.86       175.34 o                         
  -7  14   7        139.57         33.62       106.24 o                         
  -6  14   7        337.54        348.34        48.57 o                         
  -5  14   7       1156.99       1124.82        86.37 o                         
  -4  14   7       3032.68       3288.76       165.17 o                         
  -3  14   7       3865.15       3759.09       160.30 o                         
  -2  14   7       1868.79       2216.66       128.62 o                         
  -1  14   7          3.47         47.12        32.65 o                         
   0  14   7        360.32        332.47        26.00 o                         
   1  14   7        611.53        671.02        39.57 o                         
   2  14   7       3993.89       3922.96       168.49 o                         
   3  14   7       3683.93       3425.41       178.48 o                         
   4  14   7       1258.38       1383.78       116.56 o                         
  -6  15   7        408.50        583.57        57.51 o                         
  -5  15   7        115.94        157.18       100.26 o                         
  -4  15   7          9.83        -22.87        82.20 o                         
  -3  15   7        373.71        396.74        40.07 o                         
  -2  15   7        477.69        479.60        43.13 o                         
  -1  15   7        855.41       1045.08        82.38 o                         
   0  15   7       2738.77       2783.54        96.89 o                         
   1  15   7        388.30        354.83        29.74 o                         
   2  15   7         17.50        102.39        83.76 o                         
   3  15   7        146.96        149.22        92.64 o                         
  -6  16   7       1662.59       1588.25       127.78 o                         
  -5  16   7       4348.56       4153.40       208.75 o                         
  -4  16   7       7515.52       7858.24       247.55 o                         
  -3  16   7       8866.11       9541.41       254.77 o                         
  -2  16   7       1783.03       2182.76       131.23 o                         
  -1  16   7         77.29         19.58        81.88 o                         
   0  16   7       3087.02       3152.84       109.10 o                         
   1  16   7       7563.75       7869.86       161.11 o                         
   2  16   7       9022.85       9229.16       259.70 o                         
   3  16   7       7940.56       7476.42       246.53 o                         
  -5  17   7        113.88        139.24        96.96 o                         
  -4  17   7          5.37        105.58        88.52 o                         
  -3  17   7       1449.59       1520.00       107.96 o                         
  -2  17   7       3262.82       3796.79       174.93 o                         
  -1  17   7       3057.85       3140.23       153.44 o                         
   0  17   7       1631.60       1839.17        90.52 o                         
   1  17   7        820.18        854.36        58.68 o                         
   2  17   7         72.63         23.82        93.05 o                         
  -5  18   7        404.58        479.37        54.29 o                         
  -4  18   7       1237.13       1386.40       110.90 o                         
  -3  18   7       2482.99       2519.62       165.82 o                         
  -2  18   7       1057.88       1382.32       106.41 o                         
  -1  18   7          0.98        -11.09        84.53 o                         
   0  18   7        191.41        193.72        59.46 o                         
   1  18   7        414.04        346.91       113.02 o                         
   2  18   7        779.13        667.37        52.45 o                         
  -3  19   7       1704.28       1677.68       123.71 o                         
  -2  19   7       4739.59       5552.65       222.32 o                         
  -1  19   7       3940.73       4248.75       266.64 o                         
   0  19   7       4104.15       4351.69       180.82 o                         
   1  19   7       1034.75       1046.96        59.72 o                         
  -9   0   8       6099.28       7014.65       345.26 o                         
  -8   0   8       2474.11       2557.41       187.39 o                         
  -7   0   8       2651.34       2689.63       180.36 o                         
  -6   0   8         58.54        -29.37       110.98 o                         
  -5   0   8       1797.18       2001.51       136.83 o                         
  -4   0   8      10375.89      10313.00       323.24 o                         
  -3   0   8      10883.59      11703.73       325.14 o                         
  -2   0   8       6990.59       7338.23       263.88 o                         
  -1   0   8       1956.95       2328.36       132.19 o                         
   0   0   8       4114.61       3892.69       158.77 o                         
   1   0   8       2635.18       2654.38       191.82 o                         
   2   0   8       8079.40       8380.53       298.17 o                         
   3   0   8      12235.37      12757.84       390.51 o                         
   4   0   8       6289.17       6872.61       309.45 o                         
   5   0   8       2880.33       2938.67       215.88 o                         
   6   0   8       2992.61       3678.61       288.96 o                         
  -9   1   8         64.88        101.97       113.05 o                         
  -8   1   8        176.23         32.61       105.78 o                         
  -7   1   8       1649.15       1886.21       143.19 o                         
  -6   1   8       4486.10       4927.99       372.51 o                         
  -5   1   8       3434.66       3447.20       175.77 o                         
  -4   1   8       1463.89       1462.19       178.72 o                         
  -3   1   8        344.07        280.66        82.51 o                         
  -2   1   8       1748.75       1865.48       100.70 o                         
  -1   1   8       2446.77       2763.41        93.51 o                         
   0   1   8       8486.33       8272.59       109.09 o                         
   1   1   8       2813.74       2935.04        86.53 o                         
   2   1   8        370.36        475.71        75.39 o                         
   3   1   8         17.90         23.88        79.97 o                         
   4   1   8       1572.15       1730.04        80.22 o                         
   5   1   8       1077.67       1442.95       208.42 o                         
   6   1   8       2128.23       2638.04       139.44 o                         
  -9   2   8       1771.22       2054.16       162.52 o                         
  -8   2   8        463.68        553.80        73.92 o                         
  -7   2   8        148.72        137.54       127.31 o                         
  -6   2   8          6.95         96.49       112.60 o                         
  -5   2   8       4351.90       4221.14       230.11 o                         
  -4   2   8      11534.80      11036.89       330.54 o                         
  -3   2   8       6988.95       6503.11       250.43 o                         
  -2   2   8       2610.49       2531.64       170.62 o                         
  -1   2   8       2452.20       2628.28       123.48 o                         
   0   2   8        937.88        936.81        48.82 o                         
   1   2   8        226.17        202.02        66.17 o                         
   2   2   8       3036.45       3012.64       182.21 o                         
   3   2   8       3831.50       4537.05       243.68 o                         
   4   2   8       2052.29       2396.82       174.07 o                         
   5   2   8       1594.75       1973.25       169.94 o                         
   6   2   8        866.59       1070.19        99.21 o                         
  -9   3   8         69.63        328.78       146.50 o                         
  -8   3   8       1911.63       1974.44       171.29 o                         
  -7   3   8       7979.14       8102.45       311.66 o                         
  -6   3   8      13197.48      12612.71       383.17 o                         
  -5   3   8      13953.54      12825.91       362.81 o                         
  -4   3   8       7536.94       7365.31       266.76 o                         
  -3   3   8        458.90        440.74        45.40 o                         
  -2   3   8       5437.73       5613.30       212.89 o                         
  -1   3   8      14585.12      15590.16       256.35 o                         
   0   3   8      29396.25      29008.54       289.32 o                         
   1   3   8      21155.67      20558.33       657.85 o                         
   2   3   8       7198.12       6416.45       238.73 o                         
   3   3   8       1338.06       1296.30        97.01 o                         
   4   3   8       1512.39       1626.59       122.48 o                         
   5   3   8       3608.33       4008.22       264.04 o                         
  -9   4   8       1001.94       1175.19       122.89 o                         
  -8   4   8       1029.80       1275.28        81.81 o                         
  -7   4   8        922.82        927.63        73.53 o                         
  -6   4   8         61.90       -111.76       111.76 o                         
  -5   4   8         40.93         55.96        94.17 o                         
  -4   4   8        556.64        531.71        48.46 o                         
  -3   4   8       3108.16       3168.32       167.58 o                         
  -2   4   8       4788.17       5092.76       180.34 o                         
  -1   4   8       2370.81       2666.37       113.57 o                         
   0   4   8         68.35         97.21        39.65 o                         
   1   4   8       3355.19       3295.98       206.54 o                         
   2   4   8        289.49        295.98        41.89 o                         
   3   4   8       2474.77       2343.37       179.68 o                         
   4   4   8       3305.95       3605.64       213.53 o                         
   5   4   8        344.16        345.84       144.04 o                         
  -9   5   8         19.01         86.53        65.22 o                         
  -8   5   8        831.05        941.62        71.67 o                         
  -7   5   8       2103.42       2232.07       156.55 o                         
  -6   5   8       3905.25       3693.27       212.59 o                         
  -5   5   8       5267.61       4796.14       229.96 o                         
  -4   5   8       1600.20       1593.39       114.56 o                         
  -3   5   8        275.45        305.98        42.58 o                         
  -2   5   8        398.47        810.48        70.21 o                         
  -1   5   8      10855.41      12407.71       217.42 o                         
   0   5   8       6096.41       6005.57       328.76 o                         
   1   5   8       8829.47       8543.51       148.07 o                         
   2   5   8       4490.24       4124.95       171.32 o                         
   3   5   8        381.03        289.82        50.49 o                         
   4   5   8         18.57        -43.91       118.23 o                         
   5   5   8       2189.89       2256.03       160.33 o                         
  -8   6   8       7028.56       6904.59       298.93 o                         
  -7   6   8       1650.52       2005.00       159.58 o                         
  -6   6   8        164.76        240.34        47.59 o                         
  -5   6   8       6961.35       6884.71       253.66 o                         
  -4   6   8      16837.66      15351.33       348.24 o                         
  -3   6   8      34068.29      33089.16       470.01 o                         
  -2   6   8      30801.18      34365.48       416.92 o                         
  -1   6   8      12385.84      13023.10       227.28 o                         
   0   6   8         21.68         34.09        37.39 o                         
   1   6   8       2832.87       3002.59       182.65 o                         
   2   6   8       8412.63       8013.09       230.55 o                         
   3   6   8      12749.03      10855.22       306.94 o                         
   4   6   8      11998.69      12036.85       348.74 o                         
   5   6   8       5168.54       5359.81       274.10 o                         
  -8   7   8        801.13        875.90        72.10 o                         
  -7   7   8        583.30        642.00        62.67 o                         
  -6   7   8       1026.49       1013.34        81.66 o                         
  -5   7   8       1133.13       1055.02        89.73 o                         
  -4   7   8        396.56        387.41        45.55 o                         
  -3   7   8        813.30        846.49        60.94 o                         
  -2   7   8        399.79        404.90        36.97 o                         
  -1   7   8         52.51        136.36        27.73 o                         
   0   7   8       2172.73       2255.25        73.62 o                         
   1   7   8       2647.44       2530.85        84.30 o                         
   2   7   8       1455.15       1352.61        88.88 o                         
   3   7   8       1462.06       1259.41        90.86 o                         
   4   7   8        213.56        -66.48       107.22 o                         
   5   7   8         23.40         19.06       114.43 o                         
  -8   8   8       4528.50       4336.52       236.47 o                         
  -7   8   8       1132.21       1069.39        85.58 o                         
  -6   8   8         40.29         46.00        88.10 o                         
  -5   8   8        484.27        445.40        48.60 o                         
  -4   8   8       1848.81       1645.20       125.89 o                         
  -3   8   8       3883.72       3608.82       152.96 o                         
  -2   8   8      12210.18      13427.69       253.10 o                         
  -1   8   8       1464.65       1694.08        95.91 o                         
   0   8   8        452.97        478.75        28.29 o                         
   1   8   8        459.40        462.30        30.53 o                         
   2   8   8       4467.46       4055.41       169.91 o                         
   3   8   8       3602.86       2794.21       167.71 o                         
   4   8   8       3819.46       3604.90       199.75 o                         
   5   8   8       1441.30       1496.57       134.39 o                         
  -8   9   8       2383.69       2318.99       178.40 o                         
  -7   9   8       5040.41       4772.72       237.84 o                         
  -6   9   8       8061.25       7003.80       271.88 o                         
  -5   9   8       8312.04       7416.07       252.32 o                         
  -4   9   8       1681.22       1429.95       103.37 o                         
  -3   9   8         93.97        167.58        69.32 o                         
  -2   9   8       1724.28       1820.98       113.20 o                         
  -1   9   8       8674.87       9751.81       211.38 o                         
   0   9   8       6380.39       6729.63       179.46 o                         
   1   9   8      10485.46      10627.10       164.76 o                         
   2   9   8       4872.97       4416.56       175.77 o                         
   3   9   8         83.76        -56.23        90.11 o                         
   4   9   8         92.48        118.44       103.28 o                         
   5   9   8       2241.14       2158.38       162.58 o                         
  -8  10   8         82.28        252.81       109.86 o                         
  -7  10   8        118.84        109.18       105.28 o                         
  -6  10   8        488.09        281.83       119.65 o                         
  -5  10   8        237.69        203.30        45.16 o                         
  -4  10   8       1468.06       1539.62       117.98 o                         
  -3  10   8       2310.84       2359.21       130.05 o                         
  -2  10   8        196.71        267.35        33.11 o                         
  -1  10   8       1046.18       1095.54        76.82 o                         
   0  10   8        392.89        437.11        67.98 o                         
   1  10   8         65.62         31.52        48.46 o                         
   2  10   8       1448.45       1156.02        91.98 o                         
   3  10   8        731.09        672.39        47.51 o                         
   4  10   8        153.72        132.85       107.98 o                         
  -7  11   8       3700.86       3554.35       216.27 o                         
  -6  11   8       3118.57       2520.65       184.42 o                         
  -5  11   8       4809.06       4214.82       200.33 o                         
  -4  11   8        909.31        934.06        74.24 o                         
  -3  11   8         43.77        172.23        33.78 o                         
  -2  11   8       1907.60       2101.60       118.29 o                         
  -1  11   8       3782.56       4268.89       151.67 o                         
   0  11   8       4859.41       4901.72       113.72 o                         
   1  11   8       5526.87       5528.17       125.03 o                         
   2  11   8       1649.24       1324.52        97.96 o                         
   3  11   8         15.36        -49.64        88.09 o                         
   4  11   8        601.56        450.63        55.54 o                         
  -7  12   8       1003.52       1062.16        82.48 o                         
  -6  12   8        296.98        201.94       116.27 o                         
  -5  12   8        345.36        350.21        46.83 o                         
  -4  12   8       5714.86       5550.18       199.36 o                         
  -3  12   8       4687.56       4826.84       179.28 o                         
  -2  12   8       7356.20       8342.82       219.34 o                         
  -1  12   8       3590.55       3661.85       147.00 o                         
   0  12   8        537.05        638.72        77.90 o                         
   1  12   8        606.16        578.24        77.00 o                         
   2  12   8       7062.17       6395.52       211.32 o                         
   3  12   8       5819.38       5446.15       215.24 o                         
   4  12   8       4931.17       4173.42       218.73 o                         
  -7  13   8        235.14        224.95       110.70 o                         
  -6  13   8        221.84        161.05        46.37 o                         
  -5  13   8        277.70        304.06        45.43 o                         
  -4  13   8        365.80        269.49        44.93 o                         
  -3  13   8        145.97        182.08        37.79 o                         
  -2  13   8          1.15        -80.47        80.47 o                         
  -1  13   8       1341.85       1701.01       109.45 o                         
   0  13   8        346.50        380.50        26.10 o                         
   1  13   8        102.65        121.05        31.92 o                         
   2  13   8         40.53         54.49        87.14 o                         
   3  13   8        171.04         64.13        96.37 o                         
  -6  14   8        120.11         78.60        99.39 o                         
  -5  14   8       1122.37       1056.78        78.53 o                         
  -4  14   8       6289.50       6261.63       223.03 o                         
  -3  14   8       7858.24       8199.25       238.22 o                         
  -2  14   8       5455.14       6086.42       200.67 o                         
  -1  14   8       2150.50       2095.85       133.52 o                         
   0  14   8        966.24        967.65        53.91 o                         
   1  14   8       1151.09       1180.69        65.01 o                         
   2  14   8       3044.71       2716.95       159.25 o                         
   3  14   8       4888.94       4232.98       202.51 o                         
  -6  15   8       4487.45       3736.30       216.64 o                         
  -5  15   8       4751.73       4402.50       206.29 o                         
  -4  15   8       2477.68       2432.98       151.18 o                         
  -3  15   8        313.68        451.60        44.05 o                         
  -2  15   8       1429.50       1617.19       126.95 o                         
  -1  15   8       7839.22       8803.33       243.23 o                         
   0  15   8      10840.30      11285.83       181.07 o                         
   1  15   8       6584.13       6274.88       148.37 o                         
   2  15   8       2744.27       2718.28       161.76 o                         
  -5  16   8         10.41        -21.22        94.50 o                         
  -4  16   8         56.58        132.29        95.64 o                         
  -3  16   8         20.83          5.63        83.50 o                         
  -2  16   8        184.20        217.89        92.13 o                         
  -1  16   8          8.58        -92.34        92.34 o                         
   0  16   8          5.07          6.15        61.28 o                         
   1  16   8         85.41        133.68        59.81 o                         
   2  16   8          2.92         -6.15        87.56 o                         
  -4  17   8       1338.58       1408.70       103.20 o                         
  -3  17   8        193.39        196.83        45.76 o                         
  -2  17   8       1104.44       1181.03        90.08 o                         
  -1  17   8       3055.76       3425.13       174.73 o                         
   0  17   8       4156.08       4394.99       130.20 o                         
   1  17   8       2310.68       2227.63       108.90 o                         
  -3  18   8       5490.22       6169.78       231.38 o                         
  -2  18   8       4167.95       5156.77       211.16 o                         
  -1  18   8       1480.10       1672.08       108.64 o                         
   0  18   8         87.69        132.13        62.07 o                         
  -8   1   9        145.12        205.32        64.04 o                         
  -7   1   9       1471.93       1510.74        94.37 o                         
  -6   1   9       3836.70       3566.17       318.10 o                         
  -5   1   9       5909.10       6184.79       380.27 o                         
  -4   1   9      15259.07      15367.75      1646.79 o                         
  -3   1   9       3774.76       3427.97       145.35 o                         
  -2   1   9        124.84         81.36        68.69 o                         
  -1   1   9        748.78        789.42        45.80 o                         
   0   1   9       6468.60       6744.01       108.09 o                         
   1   1   9       9274.24       9450.93       175.46 o                         
   2   1   9      15767.53      16916.74       324.74 o                         
   3   1   9       8252.41       9896.34       261.40 o                         
   4   1   9        436.19        451.54        56.48 o                         
   5   1   9        184.32        109.76       121.93 o                         
  -8   2   9       3336.67       3654.37       258.70 o                         
  -7   2   9       4979.30       4935.76       281.80 o                         
  -6   2   9       1488.35       1321.74       123.46 o                         
  -5   2   9         15.98          0.00       113.82 o                         
  -4   2   9        193.39        224.36        52.88 o                         
  -3   2   9      13412.18      12485.79       358.77 o                         
  -2   2   9       6390.71       6946.84       276.33 o                         
  -1   2   9      13872.76      14290.22       294.44 o                         
   0   2   9       4344.91       4278.73       376.38 o                         
   1   2   9        162.75        235.15        67.39 o                         
   2   2   9        164.86        188.34        51.57 o                         
   3   2   9       5777.55       6348.85       299.51 o                         
   4   2   9       6194.26       6962.35       332.68 o                         
   5   2   9       4890.89       5347.45       328.93 o                         
  -8   3   9        468.73        598.79        75.74 o                         
  -7   3   9          1.43        184.06       121.09 o                         
  -6   3   9        490.00        563.32        62.66 o                         
  -5   3   9         83.19         64.72       106.66 o                         
  -4   3   9         94.48         70.71       102.34 o                         
  -3   3   9       1349.29       1308.61        96.38 o                         
  -2   3   9        532.45        613.60        55.48 o                         
  -1   3   9        670.83        755.66        49.35 o                         
   0   3   9       2506.72       2587.25        84.66 o                         
   1   3   9         38.56         24.82        61.87 o                         
   2   3   9        449.67        405.48        50.07 o                         
   3   3   9        202.35        262.55       125.17 o                         
   4   3   9         10.16         65.13       135.56 o                         
   5   3   9          1.49        157.38       133.30 o                         
  -8   4   9       7969.84       8486.37       365.37 o                         
  -7   4   9       8361.57       7504.33       327.28 o                         
  -6   4   9       4183.30       4403.72       241.21 o                         
  -5   4   9         75.36        131.70        45.92 o                         
  -4   4   9       3339.27       3203.80       204.89 o                         
  -3   4   9       9807.99       9023.10       288.36 o                         
  -2   4   9      21087.28      22332.94       387.71 o                         
  -1   4   9      16805.21      18206.97       288.54 o                         
   0   4   9       7763.82       7566.76       133.46 o                         
   1   4   9        410.82        425.68        32.93 o                         
   2   4   9        891.45        841.76        77.53 o                         
   3   4   9       3260.50       3189.17       217.96 o                         
   4   4   9       4244.16       4507.87       262.87 o                         
   5   4   9       3479.64       3921.46       271.63 o                         
  -8   5   9        226.62        284.23       154.56 o                         
  -7   5   9       1293.12       1295.56       115.14 o                         
  -6   5   9      10172.71       9978.90       350.15 o                         
  -5   5   9       8188.49       7342.16       275.97 o                         
  -4   5   9       8235.05       7500.57       273.15 o                         
  -3   5   9       7802.41       7412.31       249.46 o                         
  -2   5   9       1647.09       1990.47       125.03 o                         
  -1   5   9        540.62        594.73        40.81 o                         
   0   5   9       8222.01       7803.23       135.19 o                         
   1   5   9       6068.42       5628.36       231.57 o                         
   2   5   9       5549.26       4819.59       200.44 o                         
   3   5   9       2698.39       2499.11       180.22 o                         
   4   5   9        388.84        393.95        62.02 o                         
  -8   6   9        418.88        219.36       158.73 o                         
  -7   6   9        301.01        323.16        57.14 o                         
  -6   6   9        351.45        406.43        58.20 o                         
  -5   6   9         15.83       -104.98       104.98 o                         
  -4   6   9        720.54        544.63        50.22 o                         
  -3   6   9         69.81        100.07        73.38 o                         
  -2   6   9       1541.39       1737.17       117.28 o                         
  -1   6   9        362.50        403.48        33.66 o                         
   0   6   9        125.24        145.59        44.19 o                         
   1   6   9        223.14        242.50        52.02 o                         
   2   6   9       1107.93        836.31        78.64 o                         
   3   6   9         70.62        107.25        99.90 o                         
   4   6   9        248.80        141.22       114.26 o                         
  -8   7   9          7.39        130.36       123.17 o                         
  -7   7   9       1550.18       1509.69       131.61 o                         
  -6   7   9       6079.85       5953.10       264.71 o                         
  -5   7   9      12093.61      10580.96       317.92 o                         
  -4   7   9       5469.46       4836.23       206.95 o                         
  -3   7   9       4869.25       4794.42       181.99 o                         
  -2   7   9       1274.27       1264.77        85.78 o                         
  -1   7   9       1006.15       1104.99        72.46 o                         
   0   7   9       7860.54       7741.12       137.12 o                         
   1   7   9      12357.85      11968.99       185.83 o                         
   2   7   9       5435.54       4748.56       195.21 o                         
   3   7   9       2563.33       2203.86       169.42 o                         
   4   7   9       1346.47       1129.75        77.01 o                         
  -8   8   9       3652.31       3991.02       237.53 o                         
  -7   8   9       2624.61       2480.17       178.43 o                         
  -6   8   9       1152.19       1036.11        78.29 o                         
  -5   8   9        138.50        150.96        87.35 o                         
  -4   8   9        916.34        939.44        82.33 o                         
  -3   8   9       2940.21       2988.02       145.10 o                         
  -2   8   9      11584.35      12673.37       265.76 o                         
  -1   8   9       5104.85       5440.66       169.63 o                         
   0   8   9       4677.78       4586.79       107.81 o                         
   1   8   9       1813.62       1865.65        85.18 o                         
   2   8   9         33.52        117.55        75.71 o                         
   3   8   9       1891.86       1552.30       120.34 o                         
   4   8   9       3210.09       2536.38       166.81 o                         
  -7   9   9        147.02        176.96        49.57 o                         
  -6   9   9        974.46        867.16        64.32 o                         
  -5   9   9        769.19        707.72        56.98 o                         
  -4   9   9         28.70         12.73        88.62 o                         
  -3   9   9        183.33        232.04        36.84 o                         
  -2   9   9         81.44        161.33        75.29 o                         
  -1   9   9       1253.92       1299.34       102.03 o                         
   0   9   9       2298.17       2347.96        85.83 o                         
   1   9   9       1346.06       1271.58        63.91 o                         
   2   9   9        141.39        200.53        81.90 o                         
   3   9   9         19.67        132.53        90.69 o                         
   4   9   9        227.33        209.33       112.95 o                         
  -7  10   9       1345.71       1351.04       106.51 o                         
  -6  10   9       2044.35       1985.35       136.55 o                         
  -5  10   9        243.83        216.91        95.28 o                         
  -4  10   9       1174.73       1178.13        89.10 o                         
  -3  10   9       4476.62       4504.20       176.82 o                         
  -2  10   9       8325.92       9422.56       230.47 o                         
  -1  10   9       6577.12       7129.64       197.27 o                         
   0  10   9       4810.03       4891.99       117.50 o                         
   1  10   9       1576.97       1625.42        73.50 o                         
   2  10   9        590.78        557.09        52.86 o                         
   3  10   9       3599.28       2908.55       176.28 o                         
  -7  11   9        380.28        286.90        55.50 o                         
  -6  11   9        784.01        768.68        71.05 o                         
  -5  11   9       4058.31       3805.88       194.89 o                         
  -4  11   9       2574.61       2593.50       153.93 o                         
  -3  11   9       1664.90       1754.17       122.39 o                         
  -2  11   9         49.22          9.44        78.75 o                         
  -1  11   9       2156.15       2436.94       129.87 o                         
   0  11   9       1385.63       1517.91       199.96 o                         
   1  11   9       5949.86       5768.89       169.90 o                         
   2  11   9       5298.74       5179.84       198.74 o                         
   3  11   9       1906.24       1631.52       120.49 o                         
  -6  12   9        139.37        149.05       103.38 o                         
  -5  12   9          5.53         78.48        95.54 o                         
  -4  12   9         12.90          6.15        91.73 o                         
  -3  12   9        993.06       1028.24        86.76 o                         
  -2  12   9        123.77        112.83        88.12 o                         
  -1  12   9        982.90       1255.99        83.63 o                         
   0  12   9        263.24        182.75        57.11 o                         
   1  12   9        432.37        458.02        30.06 o                         
   2  12   9        113.03         17.51        89.77 o                         
   3  12   9        377.73        416.89        52.73 o                         
  -6  13   9       3630.48       3166.18       215.19 o                         
  -5  13   9       9027.67       8527.78       293.48 o                         
  -4  13   9       9593.50       9903.04       287.14 o                         
  -3  13   9       3560.77       3629.35       172.87 o                         
  -2  13   9        125.72        163.35        95.49 o                         
  -1  13   9       1676.39       1860.44       131.69 o                         
   0  13   9       4166.71       4215.17       121.98 o                         
   1  13   9       7077.38       6696.49       266.50 o                         
   2  13   9       7935.37       7190.29       244.01 o                         
  -6  14   9       1059.69       1053.84        73.88 o                         
  -5  14   9         64.70       -112.45       112.45 o                         
  -4  14   9        652.30        627.16        63.03 o                         
  -3  14   9        867.38        861.29        55.60 o                         
  -2  14   9       3344.80       3745.19       176.55 o                         
  -1  14   9       3338.75       3721.05       169.35 o                         
   0  14   9        974.72       1024.13       136.37 o                         
   1  14   9        213.29        194.41        37.41 o                         
   2  14   9        227.98        143.20        99.86 o                         
  -5  15   9        615.43        590.82        55.11 o                         
  -4  15   9       2087.58       2342.14       157.03 o                         
  -3  15   9        723.58        690.77        55.31 o                         
  -2  15   9         19.78        -50.24        87.05 o                         
  -1  15   9         45.76        -98.49        98.49 o                         
   0  15   9        792.51        795.73        73.91 o                         
   1  15   9        411.88        415.66        32.99 o                         
  -4  16   9       1040.21       1069.72        66.14 o                         
  -3  16   9       4011.41       4046.82       197.03 o                         
  -2  16   9       4937.38       6044.62       216.86 o                         
  -1  16   9       7341.85       8541.54       250.89 o                         
   0  16   9       2518.79       2449.18       112.43 o                         
  -3  17   9        994.74        917.00        68.74 o                         
  -2  17   9        986.44       1296.15        94.72 o                         
  -1  17   9         26.45        -24.16       100.83 o                         
  -8   0  10       1893.45       2020.84       160.39 o                         
  -7   0  10       6118.84       6097.84       322.89 o                         
  -6   0  10       4124.44       4372.34       280.77 o                         
  -5   0  10       4963.96       5444.31       275.97 o                         
  -4   0  10       1329.59       1354.68       107.03 o                         
  -3   0  10        213.75        150.15       110.97 o                         
  -2   0  10       8986.59       8121.38       324.28 o                         
  -1   0  10      21598.64      23335.80       371.52 o                         
   0   0  10      17279.32      15876.54       268.28 o                         
   1   0  10       8561.86       8215.86       234.80 o                         
   2   0  10       6203.41       5717.76       284.38 o                         
   3   0  10         64.06       -123.54       155.25 o                         
   4   0  10       3714.71       4671.26       293.19 o                         
  -8   1  10         97.32        159.45       108.91 o                         
  -7   1  10         24.02        -10.03       105.16 o                         
  -6   1  10       1619.29       1692.87        88.56 o                         
  -5   1  10       2512.60       2777.35       145.82 o                         
  -4   1  10       4771.06       4385.92       177.38 o                         
  -3   1  10       2653.77       2621.15       224.86 o                         
  -2   1  10       1156.86       1281.63        75.40 o                         
  -1   1  10        316.18        350.52        71.64 o                         
   0   1  10       1304.13       1304.83        51.26 o                         
   1   1  10       1702.27       1756.04        71.24 o                         
   2   1  10       2570.49       2536.20       140.18 o                         
   3   1  10       3175.57       4251.02       216.41 o                         
   4   1  10        473.27        693.32       139.58 o                         
  -8   2  10       1430.75       1451.27        96.35 o                         
  -7   2  10       1842.05       1866.48       137.06 o                         
  -6   2  10       1437.17       1659.67       117.56 o                         
  -5   2  10       2049.67       2010.50       148.17 o                         
  -4   2  10       1855.04       1890.78       143.56 o                         
  -3   2  10         58.71         57.88        97.29 o                         
  -2   2  10       2837.24       2559.66       168.98 o                         
  -1   2  10       3584.89       3402.25       175.63 o                         
   0   2  10       2206.10       2156.33       239.58 o                         
   1   2  10       2338.68       2114.08       125.25 o                         
   2   2  10        578.88        510.40        64.84 o                         
   3   2  10         56.05        158.97       153.08 o                         
   4   2  10       1637.73       1822.82       150.67 o                         
  -8   3  10       2218.69       2303.39       169.12 o                         
  -7   3  10        359.41        379.16        71.90 o                         
  -6   3  10       1789.73       1560.34        99.67 o                         
  -5   3  10       7028.48       6007.35       299.85 o                         
  -4   3  10      13620.86      11940.16       392.58 o                         
  -3   3  10      10184.56       8030.09       314.85 o                         
  -2   3  10       6815.17       6840.96       265.01 o                         
  -1   3  10       1408.62       1463.06       115.17 o                         
   0   3  10       1036.79       1081.02        56.87 o                         
   1   3  10       4818.92       4796.64       437.18 o                         
   2   3  10       7241.69       6455.28       277.91 o                         
   3   3  10       7410.22       8099.62       338.06 o                         
   4   3  10       3063.43       3906.07       261.38 o                         
  -8   4  10        131.39        164.64        72.79 o                         
  -7   4  10       1829.45       1683.24       150.29 o                         
  -6   4  10       1195.74       1109.35       101.62 o                         
  -5   4  10        675.66        648.20        66.00 o                         
  -4   4  10        186.90        226.06        53.05 o                         
  -3   4  10        683.91        657.96        58.46 o                         
  -2   4  10         96.13         81.71        87.25 o                         
  -1   4  10       1664.40       1569.97       107.43 o                         
   0   4  10       4257.75       4026.76       109.67 o                         
   1   4  10        474.53        472.98       144.48 o                         
   2   4  10        292.11        310.24        48.56 o                         
   3   4  10         42.96         87.84       127.77 o                         
   4   4  10         14.97         33.78       130.63 o                         
  -8   5  10       1197.93       1460.02        93.75 o                         
  -7   5  10        238.34        332.28       144.25 o                         
  -6   5  10         43.54         60.56       113.22 o                         
  -5   5  10       2526.03       2360.51       183.13 o                         
  -4   5  10       2771.26       2500.77       183.55 o                         
  -3   5  10       3320.07       3128.87       179.32 o                         
  -2   5  10       2359.13       2417.64       142.46 o                         
  -1   5  10         14.65         71.12        60.46 o                         
   0   5  10         97.34         54.10        50.36 o                         
   1   5  10       1558.99       1501.41        87.21 o                         
   2   5  10       2603.42       2430.24       160.54 o                         
   3   5  10        723.14        764.83        64.17 o                         
  -7   6  10       7406.87       6568.57       316.15 o                         
  -6   6  10      10841.71      10515.79       366.38 o                         
  -5   6  10       3693.29       3296.40       209.73 o                         
  -4   6  10         27.16        140.50        72.50 o                         
  -3   6  10       1587.57       1419.92       114.45 o                         
  -2   6  10       3297.31       3548.88       162.46 o                         
  -1   6  10       7836.84       8408.39       212.43 o                         
   0   6  10       8110.35       8589.71       151.40 o                         
   1   6  10       4442.76       4241.08       146.89 o                         
   2   6  10         76.46         46.87        83.78 o                         
   3   6  10        196.65        -17.25       110.51 o                         
  -7   7  10        291.81         97.71       138.63 o                         
  -6   7  10        122.68         83.01       134.66 o                         
  -5   7  10         62.95        271.95       110.72 o                         
  -4   7  10        806.44        623.42        54.74 o                         
  -3   7  10       1424.50       1380.74       105.57 o                         
  -2   7  10       1393.01       1385.14        95.71 o                         
  -1   7  10       1084.79       1166.11        81.51 o                         
   0   7  10         36.15         56.25        50.79 o                         
   1   7  10         55.22         97.52        54.95 o                         
   2   7  10        429.01        314.72        44.67 o                         
   3   7  10       1101.81        903.60        67.91 o                         
  -7   8  10       1877.74       1919.16       144.53 o                         
  -6   8  10       3562.75       3579.02       222.87 o                         
  -5   8  10        936.18        840.12        61.02 o                         
  -4   8  10        146.91        115.69        96.45 o                         
  -3   8  10        300.75        346.08        43.01 o                         
  -2   8  10       3538.80       3308.75       155.50 o                         
  -1   8  10       5164.07       5302.53       178.70 o                         
   0   8  10       5182.50       5503.30       126.97 o                         
   1   8  10       4783.42       4663.07       208.12 o                         
   2   8  10         42.30         18.89        83.77 o                         
   3   8  10          6.34         71.72        88.34 o                         
  -7   9  10          8.19       -125.77       125.77 o                         
  -6   9  10        272.09        307.61        56.96 o                         
  -5   9  10       3604.01       3364.01       193.31 o                         
  -4   9  10       6299.42       6002.81       234.10 o                         
  -3   9  10       9547.09       9865.45       268.26 o                         
  -2   9  10       6944.05       7458.75       215.40 o                         
  -1   9  10        416.30        428.12        43.29 o                         
   0   9  10        106.07        148.28        34.06 o                         
   1   9  10       3353.62       3505.43       156.44 o                         
   2   9  10       7563.07       6339.41       228.87 o                         
   3   9  10       6415.21       5679.97       251.34 o                         
  -6  10  10        722.84        787.66        70.77 o                         
  -5  10  10        196.10        141.37       108.77 o                         
  -4  10  10        178.09        163.03        94.04 o                         
  -3  10  10        155.14         84.50        91.00 o                         
  -2  10  10        977.55       1043.47        85.19 o                         
  -1  10  10       1386.03       1542.04       116.75 o                         
   0  10  10        170.39        178.85        86.97 o                         
   1  10  10        268.38        325.91        49.81 o                         
   2  10  10        184.51        157.13        91.27 o                         
  -6  11  10        591.72        566.73        63.53 o                         
  -5  11  10       1484.82       1456.65       126.16 o                         
  -4  11  10       4124.23       4121.87       195.48 o                         
  -3  11  10       6152.23       6070.18       226.08 o                         
  -2  11  10       3026.33       3134.34       149.49 o                         
  -1  11  10        116.28         24.87        82.41 o                         
   0  11  10        291.36        332.87        29.49 o                         
   1  11  10       2259.43       2201.17       106.98 o                         
   2  11  10       3562.24       3150.86       177.94 o                         
  -6  12  10       2708.33       2495.48       194.12 o                         
  -5  12  10       2710.08       2906.69       182.90 o                         
  -4  12  10        452.93        541.43        50.23 o                         
  -3  12  10        421.51        391.40        47.54 o                         
  -2  12  10       6101.93       6513.78       216.21 o                         
  -1  12  10       7053.98       7820.24       231.90 o                         
   0  12  10       6787.94       7085.09       257.50 o                         
   1  12  10       4982.06       4753.58       239.52 o                         
  -5  13  10       1238.69       1144.74        78.29 o                         
  -4  13  10        146.82        147.84        94.02 o                         
  -3  13  10         57.35        135.58        90.01 o                         
  -2  13  10         23.07         78.13        87.83 o                         
  -1  13  10         11.93         70.08        79.52 o                         
   0  13  10         10.60         72.82        59.42 o                         
   1  13  10        262.01        149.09        75.17 o                         
  -4  14  10        312.46        218.93       111.59 o                         
  -3  14  10        345.16        393.26        47.61 o                         
  -2  14  10       1951.15       2213.51       146.75 o                         
  -1  14  10       2313.45       2550.45       154.18 o                         
   0  14  10       1640.22       1598.56       213.61 o                         
  -3  15  10       3363.70       3659.18       180.35 o                         
  -2  15  10       1613.49       1488.13       119.92 o                         
  -1  15  10        697.64        800.55        54.95 o                         
  -7   1  11       1680.23       1598.84       128.36 o                         
  -6   1  11        137.50        110.79       101.32 o                         
  -5   1  11        340.83        402.02        48.11 o                         
  -4   1  11       3909.21       3667.19       575.22 o                         
  -3   1  11      10317.29       9631.67      1146.25 o                         
  -2   1  11      12181.84      11951.47       280.68 o                         
  -1   1  11       7169.36       7471.15       185.49 o                         
   0   1  11        379.10        355.66        80.94 o                         
   1   1  11        138.96        110.44        68.24 o                         
   2   1  11       1572.72       1686.42        95.24 o                         
   3   1  11       3820.63       4463.79       229.92 o                         
  -7   2  11       2846.42       3146.89       205.10 o                         
  -6   2  11       4342.18       5079.53       289.21 o                         
  -5   2  11       7544.79       8043.64       351.57 o                         
  -4   2  11       6354.14       6238.15       308.93 o                         
  -3   2  11        550.50        557.96        67.27 o                         
  -2   2  11          8.88         91.30       126.03 o                         
  -1   2  11       2155.78       2274.09       151.61 o                         
   0   2  11       5397.38       5434.44       160.58 o                         
   1   2  11       5689.31       5529.49       449.36 o                         
   2   2  11       6098.25       6364.97       305.95 o                         
   3   2  11        874.16       1157.36        89.05 o                         
  -7   3  11        389.99        358.98        73.89 o                         
  -6   3  11         29.84       -110.36       142.67 o                         
  -5   3  11         53.55       -115.13       136.18 o                         
  -4   3  11        512.32        157.77       157.08 o                         
  -3   3  11          4.96          0.00       109.30 o                         
  -2   3  11        466.54        525.47        55.18 o                         
  -1   3  11        140.97        111.97        76.17 o                         
   0   3  11        216.58        213.33        59.94 o                         
   1   3  11        762.91        878.29       125.81 o                         
   2   3  11         29.53          0.00       125.95 o                         
   3   3  11        204.97        -23.14       152.03 o                         
  -7   4  11       1985.91       1982.13       145.89 o                         
  -6   4  11       3897.13       3753.50       257.01 o                         
  -5   4  11       4309.66       3595.90       250.74 o                         
  -4   4  11       1924.21       1800.10       132.08 o                         
  -3   4  11        147.83        276.20       120.03 o                         
  -2   4  11        804.96        928.76        86.27 o                         
  -1   4  11       2645.08       3097.63       147.84 o                         
   0   4  11       5845.16       5826.63       139.35 o                         
   1   4  11       5393.24       5309.38       165.99 o                         
   2   4  11       3095.56       2960.94       189.35 o                         
  -7   5  11       1181.61       1175.71        92.53 o                         
  -6   5  11        764.52        841.54        87.71 o                         
  -5   5  11         77.27        -62.47       129.78 o                         
  -4   5  11       3066.59       2757.07       204.81 o                         
  -3   5  11       3730.88       3245.83       204.56 o                         
  -2   5  11       2787.56       2970.11       156.76 o                         
  -1   5  11       3417.91       3616.30       155.62 o                         
   0   5  11        918.56        868.75        48.76 o                         
   1   5  11          8.77         50.43       101.30 o                         
   2   5  11       1962.50       1374.87       109.88 o                         
  -7   6  11         58.96         22.00       118.51 o                         
  -6   6  11        488.29        527.34        71.75 o                         
  -5   6  11        165.80        225.16       101.32 o                         
  -4   6  11          4.94        156.60        92.59 o                         
  -3   6  11          0.39        -96.31        96.31 o                         
  -2   6  11        171.08        165.37        87.10 o                         
  -1   6  11         22.25        109.93        74.75 o                         
   0   6  11        200.87        170.02        59.56 o                         
   1   6  11        266.13        337.69        31.60 o                         
   2   6  11          5.71         75.27        91.56 o                         
  -6   7  11        469.63        201.96       140.72 o                         
  -5   7  11        279.65        216.84        56.26 o                         
  -4   7  11       2469.10       2449.08       183.18 o                         
  -3   7  11       6864.31       6749.90       241.77 o                         
  -2   7  11       4947.08       5230.35       199.57 o                         
  -1   7  11       3898.25       3952.09       165.16 o                         
   0   7  11       2920.31       2872.11       117.71 o                         
   1   7  11         72.66         72.91        61.11 o                         
   2   7  11       1979.83       1532.71       123.30 o                         
  -6   8  11       2917.49       3084.84       218.51 o                         
  -5   8  11       2662.46       2646.23       202.56 o                         
  -4   8  11       1932.85       1822.45       127.68 o                         
  -3   8  11        655.82        628.85        53.31 o                         
  -2   8  11        477.27        574.65        54.23 o                         
  -1   8  11       2637.61       2833.34       149.08 o                         
   0   8  11       4943.83       4527.48       205.17 o                         
   1   8  11       4189.51       3876.77       133.35 o                         
   2   8  11       1453.90       1112.33        97.22 o                         
  -6   9  11        116.25        105.97       131.02 o                         
  -5   9  11        446.66        202.38       132.64 o                         
  -4   9  11        812.74        719.42        63.50 o                         
  -3   9  11        550.89        601.68        51.64 o                         
  -2   9  11        223.25        254.07        41.95 o                         
  -1   9  11        185.66        211.13        92.57 o                         
   0   9  11        450.09        414.08       158.19 o                         
   1   9  11          2.09          9.49        76.22 o                         
  -5  10  11       5976.16       5452.57       250.36 o                         
  -4  10  11       4996.19       5695.89       233.15 o                         
  -3  10  11       2548.85       2412.15       167.27 o                         
  -2  10  11        328.32        246.62       101.20 o                         
  -1  10  11       3068.37       2794.16       152.16 o                         
   0  10  11       6743.26       6393.21       200.98 o                         
   1  10  11       6341.13       5976.01       159.29 o                         
  -5  11  11        513.69        527.10        60.82 o                         
  -4  11  11        898.87        738.41        60.65 o                         
  -3  11  11       3461.26       3366.77       179.86 o                         
  -2  11  11       4471.40       4449.88       191.74 o                         
  -1  11  11       1559.00       1770.79       137.15 o                         
   0  11  11        983.12        841.55        49.24 o                         
  -4  12  11        131.03        115.85        91.59 o                         
  -3  12  11         86.47        201.61        99.29 o                         
  -2  12  11          3.22        -65.05        92.94 o                         
  -1  12  11        815.59        988.49        66.87 o                         
   0  12  11        900.44        886.09        48.65 o                         
  -3  13  11       4001.32       3797.01       189.32 o                         
  -2  13  11       5693.73       6229.60       234.60 o                         
  -6   0  12       3520.18       3191.80       237.11 o                         
  -5   0  12       7670.27       7531.30       362.22 o                         
  -4   0  12       7900.63       7605.34       362.84 o                         
  -3   0  12       4853.37       4211.75       290.03 o                         
  -2   0  12       5791.39       4744.30       316.97 o                         
  -1   0  12        148.71         64.99        96.62 o                         
   0   0  12       2356.11       1983.23       105.96 o                         
   1   0  12       4383.50       4897.37       223.19 o                         
  -6   1  12        440.19        326.52       124.88 o                         
  -5   1  12        440.70        499.15        82.98 o                         
  -4   1  12         71.68       -101.23       119.34 o                         
  -3   1  12        103.40         69.51       193.53 o                         
  -2   1  12        890.46        981.52        86.33 o                         
  -1   1  12       2168.64       2228.83       111.21 o                         
   0   1  12        334.78        255.52        32.32 o                         
   1   1  12        634.60        701.57        39.41 o                         
  -6   2  12       2119.07       2478.14       193.68 o                         
  -5   2  12       1834.29       1827.55       149.76 o                         
  -4   2  12       1148.57       1197.25        99.15 o                         
  -3   2  12        992.20       1008.24        81.62 o                         
  -2   2  12        203.32        -51.23       161.13 o                         
  -1   2  12        293.35        323.76        50.81 o                         
   0   2  12       1784.06       1708.68        85.28 o                         
   1   2  12       2053.94       1947.93       324.55 o                         
  -6   3  12       2016.02       2063.61       182.00 o                         
  -5   3  12        917.04        876.12        85.67 o                         
  -4   3  12        262.72        309.42        64.85 o                         
  -3   3  12       2252.52       1834.30       130.37 o                         
  -2   3  12       6279.26       6179.08       301.17 o                         
  -1   3  12       7795.79       8821.33       249.09 o                         
   0   3  12       4095.16       3569.13       133.00 o                         
   1   3  12       2342.36       2180.55       164.05 o                         
  -6   4  12         19.71       -102.47       149.50 o                         
  -5   4  12        494.13        564.92        71.06 o                         
  -4   4  12       1863.34       1775.77       142.99 o                         
  -3   4  12        798.31        735.55        71.58 o                         
  -2   4  12       1047.43       1226.44       101.72 o                         
  -1   4  12          6.22         59.42        37.42 o                         
   0   4  12         16.53        -24.21        61.93 o                         
   1   4  12        341.28        369.34        86.75 o                         
  -6   5  12       1162.32       1148.40        99.91 o                         
  -5   5  12         77.14        196.58       129.17 o                         
  -4   5  12          9.92         99.61       125.68 o                         
  -3   5  12       1427.55       1316.67       111.17 o                         
  -2   5  12       2835.66       2920.99       179.08 o                         
  -1   5  12       1799.29       1883.73       138.93 o                         
   0   5  12       2960.68       2651.33       107.80 o                         
   1   5  12        675.50        648.45        41.26 o                         
  -5   6  12       3644.85       3368.27       240.62 o                         
  -4   6  12       5980.69       6231.69       285.89 o                         
  -3   6  12       3645.83       3563.03       200.96 o                         
  -2   6  12        184.05        177.67       101.49 o                         
  -1   6  12        136.44        191.25        41.68 o                         
   0   6  12       1512.42       1589.59       106.56 o                         
  -5   7  12         11.09        154.96       125.42 o                         
  -4   7  12        204.18        243.81       120.14 o                         
  -3   7  12        475.88        479.77        54.74 o                         
  -2   7  12       1375.87       1774.35       133.24 o                         
  -1   7  12       1464.92       1493.54       105.68 o                         
   0   7  12        518.87        548.39        34.99 o                         
  -5   8  12       2243.52       1882.40       141.29 o                         
  -4   8  12       3863.23       3946.14       226.84 o                         
  -3   8  12       2982.23       3196.41       177.01 o                         
  -2   8  12        271.54        243.52       107.15 o                         
  -1   8  12         49.09         11.09        91.92 o                         
   0   8  12        322.05        363.19        39.89 o                         
  -4   9  12         24.44        143.19       102.82 o                         
  -3   9  12       1969.48       2017.08       131.23 o                         
  -2   9  12       4269.84       4401.73       205.96 o                         
  -1   9  12       5364.39       5973.73       222.01 o                         
  -3  10  12        191.00        210.17        47.15 o                         
  -2  10  12         73.56        -92.70       106.56 o                         
  -4   1  13         91.19         36.45        66.11 o                         
  -3   1  13         59.66         59.48       104.20 o                         
  -2   1  13        667.32        745.67        52.05 o                         
  -1   1  13       2072.47       2160.18        99.97 o                         
  -4   2  13       2466.47       2560.82       202.35 o                         
  -3   2  13       3959.55       4204.94       287.65 o                         
  -2   2  13       2802.61       2781.78       211.16 o                         
  -1   2  13       1027.30        958.48        77.78 o                         
  -4   3  13         47.47         72.51        70.26 o                         
  -3   3  13        130.69         69.15       151.03 o                         
  -2   3  13          7.01         48.60       138.58 o                         
  -1   3  13         96.15        153.10       101.37 o                         
  -4   4  13       3790.11       3230.81       216.12 o                         
  -3   4  13       4690.77       4095.76       273.43 o                         
  -2   4  13       4342.58       4328.13       242.35 o                         
  -3   5  13          0.50       -104.20       123.34 o                         
                                                                                
